# Supplementary material for: miR825-5p targets the TIR-NBS-LRR gene MIST1 and down-regulates basal immunity against Pseudomonas syringae in Arabidopsis
Source: J Exp Bot. 2021 Jul 30;72(20):7316–34. doi: 10.1093/jxb/erab354 (PMC8547151; doi:10.1093/jxb/erab354)
Supplement: erab354_suppl_Supplementary_Table_10-S11 [file erab354_suppl_supplementary_table_10-s11.xlsx]

## Sheet: Table S10. miR825-5p_WMD3
Table S10. MiRNA targets
MiR825-5p	WMD3 (Araport 11)
	Gene ID	Hybridization energy	Aligment (Target gene 5'->3'/miRNA Rev. Comple)	Annotation
	AT5G38850.1	-45.53kcal/mol (94.36 %)	GCTTCTTCGAGTTGGTGCTTGA GCTTCTTCGAGCTGGTGCTTGA *********** **********	Disease resistance protein (TIR-NBS-LRR class)
	AT4G14370.2	-44.93kcal/mol (93.12 %)	GCTTCTTCGAGCTGGTGTTTGG GCTTCTTCGAGCTGGTGCTTGA ***************** ***	Disease resistance protein (TIR-NBS-LRR class) family
	AT4G14370.1	-44.93kcal/mol (93.12 %)	GCTTCTTCGAGCTGGTGTTTGG GCTTCTTCGAGCTGGTGCTTGA ***************** ***	Disease resistance protein (TIR-NBS-LRR class) family
	AT4G14370.3	-44.93kcal/mol (93.12 %)	GCTTCTTCGAGCTGGTGTTTGG GCTTCTTCGAGCTGGTGCTTGA ***************** ***	Disease resistance protein (TIR-NBS-LRR class) family
	AT4G08450.2	-42.10kcal/mol (87.25 %)	TCTTCTTCGAGTTGGTGTTTGA GCTTCTTCGAGCTGGTGCTTGA ********** ***** ****	Disease resistance protein (TIR-NBS-LRR class) family
	AT4G08450.1	-42.10kcal/mol (87.25 %)	TCTTCTTCGAGTTGGTGTTTGA GCTTCTTCGAGCTGGTGCTTGA ********** ***** ****	Disease resistance protein (TIR-NBS-LRR class) family
	AT5G41550.1	-41.25kcal/mol (85.49 %)	GCTTCTTCGAGCTGGTGTTTAG GCTTCTTCGAGCTGGTGCTTGA ***************** **	Disease resistance protein (TIR-NBS-LRR class) family
	AT1G63730.1	-40.41kcal/mol (83.75 %)	GCTTCATCGAGCTGGTGTTTGG GCTTCTTCGAGCTGGTGCTTGA ***** *********** ***	Disease resistance protein (TIR-NBS-LRR class) family
	AT1G63740.2	-40.41kcal/mol (83.75 %)	GCTTCATCGAGCTGGTGTTTGG GCTTCTTCGAGCTGGTGCTTGA ***** *********** ***	Disease resistance protein (TIR-NBS-LRR class) family
	AT1G63740.1	-40.41kcal/mol (83.75 %)	GCTTCATCGAGCTGGTGTTTGG GCTTCTTCGAGCTGGTGCTTGA ***** *********** ***	Disease resistance protein (TIR-NBS-LRR class) family
	AT5G40910.2	-39.37kcal/mol (81.60 %)	GCTTCTTCGTGCTGGTGCTTAG GCTTCTTCGAGCTGGTGCTTGA ********* **********	Disease resistance protein (TIR-NBS-LRR class) family
	AT5G40910.4	-39.37kcal/mol (81.60 %)	GCTTCTTCGTGCTGGTGCTTAG GCTTCTTCGAGCTGGTGCTTGA ********* **********	Disease resistance protein (TIR-NBS-LRR class) family
	AT5G40910.5	-39.37kcal/mol (81.60 %)	GCTTCTTCGTGCTGGTGCTTAG GCTTCTTCGAGCTGGTGCTTGA ********* **********	Disease resistance protein (TIR-NBS-LRR class) family
	AT5G40910.3	-39.37kcal/mol (81.60 %)	GCTTCTTCGTGCTGGTGCTTAG GCTTCTTCGAGCTGGTGCTTGA ********* **********	Disease resistance protein (TIR-NBS-LRR class) family
	AT5G40910.6	-39.37kcal/mol (81.60 %)	GCTTCTTCGTGCTGGTGCTTAG GCTTCTTCGAGCTGGTGCTTGA ********* **********	Disease resistance protein (TIR-NBS-LRR class) family
	AT5G40910.1	-39.37kcal/mol (81.60 %)	GCTTCTTCGTGCTGGTGCTTAG GCTTCTTCGAGCTGGTGCTTGA ********* **********	Disease resistance protein (TIR-NBS-LRR class) family
	AT5G40910.7	-39.37kcal/mol (81.60 %)	GCTTCTTCGTGCTGGTGCTTAG GCTTCTTCGAGCTGGTGCTTGA ********* **********	Disease resistance protein (TIR-NBS-LRR class) family
	AT5G40910.8	-39.37kcal/mol (81.60 %)	GCTTCTTCGTGCTGGTGCTTAG GCTTCTTCGAGCTGGTGCTTGA ********* **********	Disease resistance protein (TIR-NBS-LRR class) family
	AT5G40910.9	-39.37kcal/mol (81.60 %)	GCTTCTTCGTGCTGGTGCTTAG GCTTCTTCGAGCTGGTGCTTGA ********* **********	Disease resistance protein (TIR-NBS-LRR class) family
	AT1G63750.3	-38.42kcal/mol (79.63 %)	GCTTCTTCAAGCTGGTGTTTGG GCTTCTTCGAGCTGGTGCTTGA ******** ******** ***	Disease resistance protein (TIR-NBS-LRR class) family
	AT1G63750.2	-38.42kcal/mol (79.63 %)	GCTTCTTCAAGCTGGTGTTTGG GCTTCTTCGAGCTGGTGCTTGA ******** ******** ***	Disease resistance protein (TIR-NBS-LRR class) family
	AT1G63750.1	-38.42kcal/mol (79.63 %)	GCTTCTTCAAGCTGGTGTTTGG GCTTCTTCGAGCTGGTGCTTGA ******** ******** ***	Disease resistance protein (TIR-NBS-LRR class) family
	AT4G11170.1	-38.42kcal/mol (79.63 %)	GCTTCTTCAAGCTGGTGTTTGG GCTTCTTCGAGCTGGTGCTTGA ******** ******** ***	RMG1__Disease resistance protein (TIR-NBS-LRR class) family
	AT5G49140.1	-38.42kcal/mol (79.63 %)	GCTTCTTCAAGCTGGTGTTTGG GCTTCTTCGAGCTGGTGCTTGA ******** ******** ***	Disease resistance protein (TIR-NBS-LRR class) family
	AT3G04220.3	-37.46kcal/mol (77.64 %)	GCTTCTTCAAGCTGGTGCTTAG GCTTCTTCGAGCTGGTGCTTGA ******** ***********	Disease resistance protein (TIR-NBS-LRR class) family
	AT3G04220.2	-37.46kcal/mol (77.64 %)	GCTTCTTCAAGCTGGTGCTTAG GCTTCTTCGAGCTGGTGCTTGA ******** ***********	Disease resistance protein (TIR-NBS-LRR class) family
	AT3G04220.1	-37.46kcal/mol (77.64 %)	GCTTCTTCAAGCTGGTGCTTAG GCTTCTTCGAGCTGGTGCTTGA ******** ***********	Disease resistance protein (TIR-NBS-LRR class) family
	AT3G53480.1	-37.43kcal/mol (77.58 %)	CCTTCGACGAGCTGGTGCTTCT GCTTCTTCGAGCTGGTGCTTGA **** *************	ABCG37_ATPDR9_PDR9_PIS1__pleiotropic drug resistance 9
	AT1G32630.1	-36.46kcal/mol (75.56 %)	ACTTCCTCGAGCTGGTTCTTGA GCTTCTTCGAGCTGGTGCTTGA **** ********** *****	FAM50A-like protein
	AT4G04110.1	-34.74kcal/mol (72.00 %)	GCTTCTTCAAGCTGGTGTTTAA GCTTCTTCGAGCTGGTGCTTGA ******** ******** ** *	Toll-Interleukin-Resistance (TIR) domain family protein
	AT5G51630.4	-34.40kcal/mol (71.30 %)	GCTTCTTCCACCTGGTGCTTGA GCTTCTTCGAGCTGGTGCTTGA ******** * ***********	Disease resistance protein (TIR-NBS-LRR class) family
	AT5G51630.2	-34.40kcal/mol (71.30 %)	GCTTCTTCCACCTGGTGCTTGA GCTTCTTCGAGCTGGTGCTTGA ******** * ***********	Disease resistance protein (TIR-NBS-LRR class) family
	AT5G51630.1	-34.40kcal/mol (71.30 %)	GCTTCTTCCACCTGGTGCTTGA GCTTCTTCGAGCTGGTGCTTGA ******** * ***********	Disease resistance protein (TIR-NBS-LRR class) family
	AT5G51630.5	-34.40kcal/mol (71.30 %)	GCTTCTTCCACCTGGTGCTTGA GCTTCTTCGAGCTGGTGCTTGA ******** * ***********	Disease resistance protein (TIR-NBS-LRR class) family
	AT5G51630.6	-34.40kcal/mol (71.30 %)	GCTTCTTCCACCTGGTGCTTGA GCTTCTTCGAGCTGGTGCTTGA ******** * ***********	Disease resistance protein (TIR-NBS-LRR class) family
	AT5G51630.3	-34.40kcal/mol (71.30 %)	GCTTCTTCCACCTGGTGCTTGA GCTTCTTCGAGCTGGTGCTTGA ******** * ***********	Disease resistance protein (TIR-NBS-LRR class) family
	AT5G18360.1	-34.31kcal/mol (71.11 %)	GCATCTTCAAGCTGGTGTTTGA GCTTCTTCGAGCTGGTGCTTGA ** ***** ******** ****	Disease resistance protein (TIR-NBS-LRR class) family
	AT5G40060.1	-34.24kcal/mol (70.96 %)	GCCTCTTCAAGCTGGTGTTTGA GCTTCTTCGAGCTGGTGCTTGA ** ***** ******** ****	Disease resistance protein (NBS-LRR class) family
	AT5G40060.2	-34.24kcal/mol (70.96 %)	GCCTCTTCAAGCTGGTGTTTGA GCTTCTTCGAGCTGGTGCTTGA ** ***** ******** ****	Disease resistance protein (NBS-LRR class) family
	AT1G63880.2	-33.90kcal/mol (70.26 %)	GCTTCATCAAGCTGGTGTTTGG GCTTCTTCGAGCTGGTGCTTGA ***** ** ******** ***	Disease resistance protein (TIR-NBS-LRR class) family
	AT1G63880.1	-33.90kcal/mol (70.26 %)	GCTTCATCAAGCTGGTGTTTGG GCTTCTTCGAGCTGGTGCTTGA ***** ** ******** ***	Disease resistance protein (TIR-NBS-LRR class) family
	AT4G16860.1	-31.58kcal/mol (65.45 %)	GCTTCTTCAACGTGGTGCTTGA GCTTCTTCGAGCTGGTGCTTGA ******** * **********	RPP4__Disease resistance protein (TIR-NBS-LRR class) family
	AT4G16940.2	-31.58kcal/mol (65.45 %)	GCTTCTTCCACGTGGTGCTTGA GCTTCTTCGAGCTGGTGCTTGA ******** * **********	Disease resistance protein (TIR-NBS-LRR class) family
	AT4G16940.3	-31.58kcal/mol (65.45 %)	GCTTCTTCCACGTGGTGCTTGA GCTTCTTCGAGCTGGTGCTTGA ******** * **********	Disease resistance protein (TIR-NBS-LRR class) family
	AT4G16940.4	-31.58kcal/mol (65.45 %)	GCTTCTTCCACGTGGTGCTTGA GCTTCTTCGAGCTGGTGCTTGA ******** * **********	Disease resistance protein (TIR-NBS-LRR class) family
	AT4G16940.5	-31.58kcal/mol (65.45 %)	GCTTCTTCCACGTGGTGCTTGA GCTTCTTCGAGCTGGTGCTTGA ******** * **********	Disease resistance protein (TIR-NBS-LRR class) family
	AT4G16940.6	-31.58kcal/mol (65.45 %)	GCTTCTTCCACGTGGTGCTTGA GCTTCTTCGAGCTGGTGCTTGA ******** * **********	Disease resistance protein (TIR-NBS-LRR class) family
	AT4G16940.1	-31.58kcal/mol (65.45 %)	GCTTCTTCCACGTGGTGCTTGA GCTTCTTCGAGCTGGTGCTTGA ******** * **********	Disease resistance protein (TIR-NBS-LRR class) family
	AT4G16960.1	-31.58kcal/mol (65.45 %)	GCTTCTTCCACGTGGTGCTTGA GCTTCTTCGAGCTGGTGCTTGA ******** * **********	Disease resistance protein (TIR-NBS-LRR class) family

## Sheet: Table S10. miR825-3p_WMD3
Table S10. MiRNA targets
MiR825-3p	WMD3 (Araport 11)
	Gene ID	Hybridization energy	Aligment (Target gene 5'->3'/miRNA Rev. Comple)	Annotation
	AT1G71770.2	-30.13kcal/mol (74.60 %)	GATTTTGCACCTTCTTGAGTC GTTCATGCACCTTCTTGAGAA * * **************	Poly(A)-binding protein 5
	AT1G71770.1	-30.13kcal/mol (74.60 %)	GATTTTGCACCTTCTTGAGTC GTTCATGCACCTTCTTGAGAA * * **************	Poly(A)-binding protein 5
	AT3G47890.1	-26.77kcal/mol (66.28 %)	GATCATGCAACATCTTGAGAA GTTCATGCACCTTCTTGAGAA * ******* * *********	Ubiquitin carboxyl-terminal hydrolase-related protein
	AT3G47890.2	-26.77kcal/mol (66.28 %)	GATCATGCAACATCTTGAGAA GTTCATGCACCTTCTTGAGAA * ******* * *********	Ubiquitin carboxyl-terminal hydrolase-related protein
	AT3G47910.2	-26.69kcal/mol (66.08 %)	GATCATGCAGCATCTTGAGAA GTTCATGCACCTTCTTGAGAA * ******* * *********	Ubiquitin carboxyl-terminal hydrolase-related protein
	AT3G47910.1	-26.69kcal/mol (66.08 %)	GATCATGCAGCATCTTGAGAA GTTCATGCACCTTCTTGAGAA * ******* * *********	Ubiquitin carboxyl-terminal hydrolase-related protein

## Sheet: Table S10.miR825-5p_psRNATarget
Table S10. MiRNA targets
MiR825-5p	psRNATarget Schema V2 (2017 release; TAIR Version 10)
miRNA_Acc.	Target_Acc.	Expectation	UPE$	miRNA_start	miRNA_end	Target_start	Target_end	miRNA_aligned_fragment	alignment	Target_aligned_fragment	Inhibition	Target_Desc.	Multiplicity
ucaagcaccagcucgaagaagc	AT5G38850.1	0.5	-1	1	22	251	272	UCAAGCACCAGCUCGAAGAAGC	:::::::::::.::::::::::	GCUUCUUCGAGUUGGUGCUUGA	Cleavage	| Symbols: | Disease resistance protein (TIR-NBS-LRR class) | chr5:15555156-15558732 FORWARD LENGTH=3294	1
ucaagcaccagcucgaagaagc	AT4G14370.1	1	-1	1	22	106	127	UCAAGCACCAGCUCGAAGAAGC	:::::::::::::::::.:::.	GCUUCUUCGAGCUGGUGUUUGG	Cleavage	| Symbols: | Disease resistance protein (TIR-NBS-LRR class) family | chr4:8279641-8283263 REVERSE LENGTH=3220	1
ucaagcaccagcucgaagaagc	AT4G08450.1	1	-1	1	22	226	247	UCAAGCACCAGCUCGAAGAAGC	::::::::::.:::::.::::	UCUUCUUCGAGUUGGUGUUUGA	Cleavage	| Symbols: | Disease resistance protein (TIR-NBS-LRR class) family | chr4:5365610-5371101 FORWARD LENGTH=3705	1
ucaagcaccagcucgaagaagc	AT5G18360.1	1.5	-1	1	22	241	262	UCAAGCACCAGCUCGAAGAAGC	:: ::::: ::::::::.::::	GCAUCUUCAAGCUGGUGUUUGA	Cleavage	| Symbols: | Disease resistance protein (TIR-NBS-LRR class) family | chr5:6080049-6083027 REVERSE LENGTH=2703	1
ucaagcaccagcucgaagaagc	AT5G40060.1	1.5	-1	1	22	241	262	UCAAGCACCAGCUCGAAGAAGC	:: ::::: ::::::::.::::	GCCUCUUCAAGCUGGUGUUUGA	Cleavage	| Symbols: | Disease resistance protein (NBS-LRR class) family | chr5:16034576-16039096 FORWARD LENGTH=3866	2
ucaagcaccagcucgaagaagc	AT1G63730.1	2	-1	1	22	232	253	UCAAGCACCAGCUCGAAGAAGC	::::: :::::::::::.:::.	GCUUCAUCGAGCUGGUGUUUGG	Cleavage	| Symbols: | Disease resistance protein (TIR-NBS-LRR class) family | chr1:23641770-23645132 FORWARD LENGTH=2901	1
ucaagcaccagcucgaagaagc	AT5G49140.1	2	-1	1	22	238	259	UCAAGCACCAGCUCGAAGAAGC	:::::::: ::::::::.:::.	GCUUCUUCAAGCUGGUGUUUGG	Cleavage	| Symbols: | Disease resistance protein (TIR-NBS-LRR class) family | chr5:19919085-19923415 REVERSE LENGTH=2943	1
ucaagcaccagcucgaagaagc	AT1G63740.1	2	-1	1	22	202	223	UCAAGCACCAGCUCGAAGAAGC	::::: :::::::::::.:::.	GCUUCAUCGAGCUGGUGUUUGG	Cleavage	| Symbols: | Disease resistance protein (TIR-NBS-LRR class) family | chr1:23645429-23648973 FORWARD LENGTH=3241	1
ucaagcaccagcucgaagaagc	AT4G11170.1	2	-1	1	22	226	247	UCAAGCACCAGCUCGAAGAAGC	:::::::: ::::::::.:::.	GCUUCUUCAAGCUGGUGUUUGG	Cleavage	| Symbols: | Disease resistance protein (TIR-NBS-LRR class) family | chr4:6811127-6817130 FORWARD LENGTH=3288	1
ucaagcaccagcucgaagaagc	AT1G63750.3	2	-1	1	22	339	360	UCAAGCACCAGCUCGAAGAAGC	:::::::: ::::::::.:::.	GCUUCUUCAAGCUGGUGUUUGG	Cleavage	| Symbols: | Disease resistance protein (TIR-NBS-LRR class) family | chr1:23650848-23655359 FORWARD LENGTH=3514	1
ucaagcaccagcucgaagaagc	AT1G63750.2	2	-1	1	22	339	360	UCAAGCACCAGCUCGAAGAAGC	:::::::: ::::::::.:::.	GCUUCUUCAAGCUGGUGUUUGG	Cleavage	| Symbols: | Disease resistance protein (TIR-NBS-LRR class) family | chr1:23650848-23655359 FORWARD LENGTH=3927	1
ucaagcaccagcucgaagaagc	AT1G63750.1	2	-1	1	22	339	360	UCAAGCACCAGCUCGAAGAAGC	:::::::: ::::::::.:::.	GCUUCUUCAAGCUGGUGUUUGG	Cleavage	| Symbols: | Disease resistance protein (TIR-NBS-LRR class) family | chr1:23650848-23655363 FORWARD LENGTH=4340	1
ucaagcaccagcucgaagaagc	AT1G56540.1	2.5	-1	1	22	238	259	UCAAGCACCAGCUCGAAGAAGC	:::::::: ::.:::::.:::.	GCUUCUUCCAGUUGGUGUUUGG	Cleavage	| Symbols: | Disease resistance protein (TIR-NBS-LRR class) family | chr1:21181664-21185306 FORWARD LENGTH=3291	1
ucaagcaccagcucgaagaagc	AT1G56510.1	2.5	-1	1	22	347	368	UCAAGCACCAGCUCGAAGAAGC	:::::::: ::.:::::.:::.	GCUUCUUCCAGUUGGUGUUUGG	Cleavage	| Symbols: WRR4, ADR2 | Disease resistance protein (TIR-NBS-LRR class) | chr1:21167589-21173632 FORWARD LENGTH=3657	1
ucaagcaccagcucgaagaagc	AT5G51630.2	2.5	-1	1	22	284	305	UCAAGCACCAGCUCGAAGAAGC	:::::::: : :::::::::::	GCUUCUUCCACCUGGUGCUUGA	Cleavage	| Symbols: | Disease resistance protein (TIR-NBS-LRR class) family | chr5:20969621-20974700 FORWARD LENGTH=3778	1
ucaagcaccagcucgaagaagc	AT5G51630.1	2.5	-1	1	22	265	286	UCAAGCACCAGCUCGAAGAAGC	:::::::: : :::::::::::	GCUUCUUCCACCUGGUGCUUGA	Cleavage	| Symbols: | Disease resistance protein (TIR-NBS-LRR class) family | chr5:20970030-20974916 FORWARD LENGTH=3979	1
ucaagcaccagcucgaagaagc	AT5G51630.3	2.5	-1	1	22	540	561	UCAAGCACCAGCUCGAAGAAGC	:::::::: : :::::::::::	GCUUCUUCCACCUGGUGCUUGA	Cleavage	| Symbols: | Disease resistance protein (TIR-NBS-LRR class) family | chr5:20969443-20974916 FORWARD LENGTH=4110	1
ucaagcaccagcucgaagaagc	AT5G41550.1	3	-1	1	22	232	253	UCAAGCACCAGCUCGAAGAAGC	:::::::::::::::::.::	GCUUCUUCGAGCUGGUGUUUAG	Cleavage	| Symbols: | Disease resistance protein (TIR-NBS-LRR class) family | chr5:16617232-16620785 REVERSE LENGTH=3258	1
ucaagcaccagcucgaagaagc	AT5G40920.1	3	-1	1	22	254	275	UCAAGCACCAGCUCGAAGAAGC	:::::::::.::::::::::	GCUUCUUCGGGCUGGUGCUUAG	Cleavage	| Symbols: | pseudogene, disease resistance protein (TIR-NBS-LRR class), putative, domain signature TIR-NBS-LRR exists, suggestive of a disease resistance protein. | chr5:16400654-16404325 FORWARD LENGTH=3380	1
ucaagcaccagcucgaagaagc	AT5G44090.1	3	-1	1	22	238	259	UCAAGCACCAGCUCGAAGAAGC	::::::::::::::::.::	UCUUCUUCGAGCUGGUGUUUCU	Cleavage	| Symbols: | Calcium-binding EF-hand family protein | chr5:17742766-17748396 REVERSE LENGTH=2463	1
ucaagcaccagcucgaagaagc	AT4G04110.1	3	-1	1	22	322	343	UCAAGCACCAGCUCGAAGAAGC	:::::::: ::::::::.:: :	GCUUCUUCAAGCUGGUGUUUAA	Cleavage	| Symbols: | Toll-Interleukin-Resistance (TIR) domain family protein | chr4:1972591-1974014 FORWARD LENGTH=720	1
ucaagcaccagcucgaagaagc	AT1G63880.1	3	-1	1	22	312	333	UCAAGCACCAGCUCGAAGAAGC	::::: :: ::::::::.:::.	GCUUCAUCAAGCUGGUGUUUGG	Cleavage	| Symbols: | Disease resistance protein (TIR-NBS-LRR class) family | chr1:23712276-23716124 REVERSE LENGTH=3369	1
ucaagcaccagcucgaagaagc	AT1G72860.1	3	-1	1	22	232	253	UCAAGCACCAGCUCGAAGAAGC	::::: :: ::.:::::::::.	GCUUCAUCUAGUUGGUGCUUGG	Cleavage	| Symbols: | Disease resistance protein (TIR-NBS-LRR class) family | chr1:27416228-27420778 REVERSE LENGTH=4360	1
ucaagcaccagcucgaagaagc	AT3G13390.1	3	-1	1	22	1384	1405	UCAAGCACCAGCUCGAAGAAGC	:::: ::::: :::::.::::	CCUUCAUCGAGGUGGUGUUUGA	Translation	| Symbols: sks11 | SKU5 similar 11 | chr3:4351045-4353393 REVERSE LENGTH=2125	1
ucaagcaccagcucgaagaagc	AT5G15020.2	3	-1	1	22	2511	2532	UCAAGCACCAGCUCGAAGAAGC	.::.:: :::::: :::::::	AUUUUUUGGAGCUGAUGCUUGA	Cleavage	| Symbols: SNL2 | SIN3-like 2 | chr5:4859127-4866031 REVERSE LENGTH=4671	1
ucaagcaccagcucgaagaagc	AT5G15020.1	3	-1	1	22	2506	2527	UCAAGCACCAGCUCGAAGAAGC	.::.:: :::::: :::::::	AUUUUUUGGAGCUGAUGCUUGA	Cleavage	| Symbols: SNL2 | SIN3-like 2 | chr5:4859127-4866031 REVERSE LENGTH=4702	1
ucaagcaccagcucgaagaagc	AT1G63860.2	3	-1	1	22	235	256	UCAAGCACCAGCUCGAAGAAGC	:: :: :: ::::::::.:::.	GCAUCGUCAAGCUGGUGUUUGG	Cleavage	| Symbols: | Disease resistance protein (TIR-NBS-LRR class) family | chr1:23701485-23706005 REVERSE LENGTH=3287	1
ucaagcaccagcucgaagaagc	AT1G63860.1	3	-1	1	22	235	256	UCAAGCACCAGCUCGAAGAAGC	:: :: :: ::::::::.:::.	GCAUCGUCAAGCUGGUGUUUGG	Cleavage	| Symbols: | Disease resistance protein (TIR-NBS-LRR class) family | chr1:23701484-23706005 REVERSE LENGTH=3451	1
ucaagcaccagcucgaagaagc	AT1G24485.1	3	-1	1	22	1296	1317	UCAAGCACCAGCUCGAAGAAGC	:::: ::::::::: :::.	AAGUCUUGGAGCUGGUGGUUGG	Cleavage	| Symbols: | FUNCTIONS IN: molecular_function unknown; INVOLVED IN: biological_process unknown; LOCATED IN: endomembrane system; BEST Arabidopsis thaliana protein match is: protein kinase-related (TAIR:AT3G46280.1); Has 30201 Blast hits to 17322 proteins in 780 species: Archae - 12; Bacteria - 1396; Metazoa - 17338; Fungi - 3422; Plants - 5037; Viruses - 0; Other Eukaryotes - 2996 (source: NCBI B…	1
ucaagcaccagcucgaagaagc	AT1G24485.2	3	-1	1	22	1356	1377	UCAAGCACCAGCUCGAAGAAGC	:::: ::::::::: :::.	AAGUCUUGGAGCUGGUGGUUGG	Cleavage	| Symbols: | FUNCTIONS IN: molecular_function unknown; INVOLVED IN: biological_process unknown; LOCATED IN: endomembrane system; BEST Arabidopsis thaliana protein match is: protein kinase-related (TAIR:AT3G46280.1); Has 30201 Blast hits to 17322 proteins in 780 species: Archae - 12; Bacteria - 1396; Metazoa - 17338; Fungi - 3422; Plants - 5037; Viruses - 0; Other Eukaryotes - 2996 (source: NCBI B…	1
ucaagcaccagcucgaagaagc	AT1G24485.3	3	-1	1	22	1356	1377	UCAAGCACCAGCUCGAAGAAGC	:::: ::::::::: :::.	AAGUCUUGGAGCUGGUGGUUGG	Cleavage	| Symbols: | FUNCTIONS IN: molecular_function unknown; INVOLVED IN: biological_process unknown; LOCATED IN: endomembrane system; BEST Arabidopsis thaliana protein match is: protein kinase-related (TAIR:AT3G46280.1); Has 1310 Blast hits to 1260 proteins in 183 species: Archae - 0; Bacteria - 258; Metazoa - 162; Fungi - 42; Plants - 688; Viruses - 16; Other Eukaryotes - 144 (source: NCBI BLink). | …	1
ucaagcaccagcucgaagaagc	AT3G04220.1	3.5	-1	1	22	382	403	UCAAGCACCAGCUCGAAGAAGC	:::::::: :::::::::::	GCUUCUUCAAGCUGGUGCUUAG	Cleavage	| Symbols: | Disease resistance protein (TIR-NBS-LRR class) family | chr3:1109118-1112188 REVERSE LENGTH=2604	1
ucaagcaccagcucgaagaagc	AT2G16870.1	3.5	-1	1	22	229	250	UCAAGCACCAGCUCGAAGAAGC	:::::::: : .:::::.::::	GCUUCUUCUACUUGGUGUUUGA	Cleavage	| Symbols: | Disease resistance protein (TIR-NBS-LRR class) family | chr2:7308077-7311686 REVERSE LENGTH=3330	1
ucaagcaccagcucgaagaagc	AT4G16900.1	3.5	-1	1	22	229	250	UCAAGCACCAGCUCGAAGAAGC	:::::::: : .:::::::::.	GCUUCUUCCACUUGGUGCUUGG	Cleavage	| Symbols: | Disease resistance protein (TIR-NBS-LRR class) family | chr4:9511859-9516541 REVERSE LENGTH=3517	1
ucaagcaccagcucgaagaagc	AT1G21890.1	3.5	-1	1	22	323	344	UCAAGCACCAGCUCGAAGAAGC	:.::. :.:::: :::::::::	GUUUUAUUGAGCCGGUGCUUGA	Translation	| Symbols: | nodulin MtN21 /EamA-like transporter family protein | chr1:7682584-7685662 REVERSE LENGTH=1475	1
ucaagcaccagcucgaagaagc	AT3G18620.1	3.5	-1	1	22	465	486	UCAAGCACCAGCUCGAAGAAGC	.:::::.:::.::::: :::	UUUUCUUUGAGUUGGUGAUUGU	Cleavage	| Symbols: | DHHC-type zinc finger family protein | chr3:6408318-6411064 FORWARD LENGTH=1917	1
ucaagcaccagcucgaagaagc	AT4G09430.1	3.5	-1	1	22	241	262	UCAAGCACCAGCUCGAAGAAGC	:.: :::: ::.:::::.:::.	GUUACUUCAAGUUGGUGUUUGG	Cleavage	| Symbols: | Disease resistance protein (TIR-NBS-LRR class) family | chr4:5970932-5975375 FORWARD LENGTH=3120	1
ucaagcaccagcucgaagaagc	AT5G58120.1	3.5	-1	1	22	238	259	UCAAGCACCAGCUCGAAGAAGC	:: :: ::::: :::::.:::.	GCAUCAUCGAGGUGGUGUUUGG	Translation	| Symbols: | Disease resistance protein (TIR-NBS-LRR class) family | chr5:23517492-23521067 FORWARD LENGTH=3281	1
ucaagcaccagcucgaagaagc	AT5G18470.1	3.5	-1	1	22	978	999	UCAAGCACCAGCUCGAAGAAGC	:. :.::: ::::::: ::::.	GUCUUUUCCAGCUGGUUCUUGG	Cleavage	| Symbols: | Curculin-like (mannose-binding) lectin family protein | chr5:6127797-6129285 FORWARD LENGTH=1489	1
ucaagcaccagcucgaagaagc	AT2G07650.1	3.5	-1	1	22	1431	1452	UCAAGCACCAGCUCGAAGAAGC	: ::::.: :::::::::.	AGAUGUUCGGGAUGGUGCUUGG	Translation	| Symbols: | transposable element gene | chr2:3222935-3225703 REVERSE LENGTH=2769	1
ucaagcaccagcucgaagaagc	AT5G40910.1	4	-1	1	22	229	250	UCAAGCACCAGCUCGAAGAAGC	::::::::: ::::::::::	GCUUCUUCGUGCUGGUGCUUAG	Cleavage	| Symbols: | Disease resistance protein (TIR-NBS-LRR class) family | chr5:16395507-16399129 FORWARD LENGTH=3315	1
ucaagcaccagcucgaagaagc	AT5G40060.1	4	-1	1	22	99	119	UCAAGCACCAGCUCGAAGAAGC	: ::::: ::.:::: :::::	CCAUCUUC-AGUUGGUACUUGA	Cleavage	| Symbols: | Disease resistance protein (NBS-LRR class) family | chr5:16034576-16039096 FORWARD LENGTH=3866	2
ucaagcaccagcucgaagaagc	AT5G41740.1	4	-1	1	22	302	323	UCAAGCACCAGCUCGAAGAAGC	:::::::: ::::::::.::	GCUUCUUCCAGCUGGUGUUUAG	Cleavage	| Symbols: | Disease resistance protein (TIR-NBS-LRR class) family | chr5:16688626-16693119 FORWARD LENGTH=3644	1
ucaagcaccagcucgaagaagc	AT5G41740.2	4	-1	1	22	302	323	UCAAGCACCAGCUCGAAGAAGC	:::::::: ::::::::.::	GCUUCUUCCAGCUGGUGUUUAG	Cleavage	| Symbols: | Disease resistance protein (TIR-NBS-LRR class) family | chr5:16688626-16693119 FORWARD LENGTH=3724	1
ucaagcaccagcucgaagaagc	AT5G41750.2	4	-1	1	22	370	391	UCAAGCACCAGCUCGAAGAAGC	:::::::: ::::::::.::	GCUUCUUCCAGCUGGUGUUUAG	Cleavage	| Symbols: | Disease resistance protein (TIR-NBS-LRR class) family | chr5:16693909-16697928 FORWARD LENGTH=3746	1
ucaagcaccagcucgaagaagc	AT5G41750.1	4	-1	1	22	370	391	UCAAGCACCAGCUCGAAGAAGC	:::::::: ::::::::.::	GCUUCUUCCAGCUGGUGUUUAG	Cleavage	| Symbols: | Disease resistance protein (TIR-NBS-LRR class) family | chr5:16693909-16698943 FORWARD LENGTH=4140	1
ucaagcaccagcucgaagaagc	AT1G66090.1	4	-1	1	22	346	368	UCAAG-CACCAGCUCGAAGAAGC	::::: ::::::::::: :::::	GCUUCAUCGAGCUGGUGUCUUGA	Cleavage	| Symbols: | Disease resistance protein (TIR-NBS class) | chr1:24602146-24604763 FORWARD LENGTH=1555	1
ucaagcaccagcucgaagaagc	AT1G64070.1	4	-1	1	22	235	256	UCAAGCACCAGCUCGAAGAAGC	:::::::: .: :::::.:::.	GCUUCUUCCGGGUGGUGUUUGG	Translation	| Symbols: RLM1 | Disease resistance protein (TIR-NBS-LRR class) family | chr1:23779949-23783449 FORWARD LENGTH=2994	1
ucaagcaccagcucgaagaagc	AT5G41540.1	4	-1	1	22	226	247	UCAAGCACCAGCUCGAAGAAGC	::::::: ::::::::.::	CCUUCUUCAAGCUGGUGUUUAG	Cleavage	| Symbols: | Disease resistance protein (TIR-NBS-LRR class) family | chr5:16612659-16616063 REVERSE LENGTH=3117	1
ucaagcaccagcucgaagaagc	AT4G16960.1	4	-1	1	22	232	253	UCAAGCACCAGCUCGAAGAAGC	:::::::: : ::::::::::	GCUUCUUCCACGUGGUGCUUGA	Translation	| Symbols: | Disease resistance protein (TIR-NBS-LRR class) family | chr4:9546343-9551007 REVERSE LENGTH=3126	1
ucaagcaccagcucgaagaagc	AT4G16940.1	4	-1	1	22	194	215	UCAAGCACCAGCUCGAAGAAGC	:::::::: : ::::::::::	GCUUCUUCCACGUGGUGCUUGA	Translation	| Symbols: | Disease resistance protein (TIR-NBS-LRR class) family | chr4:9533149-9537604 REVERSE LENGTH=3538	1
ucaagcaccagcucgaagaagc	AT1G56520.1	4	-1	1	22	232	253	UCAAGCACCAGCUCGAAGAAGC	:::::::: ::.:::: .:::.	GCUUCUUCCAGUUGGUCUUUGG	Cleavage	| Symbols: | Disease resistance protein (TIR-NBS-LRR class) family | chr1:21174768-21178920 REVERSE LENGTH=3540	1
ucaagcaccagcucgaagaagc	AT1G56520.2	4	-1	1	22	286	307	UCAAGCACCAGCUCGAAGAAGC	:::::::: ::.:::: .:::.	GCUUCUUCCAGUUGGUCUUUGG	Cleavage	| Symbols: | Disease resistance protein (TIR-NBS-LRR class) family | chr1:21174664-21178974 REVERSE LENGTH=3624	1
ucaagcaccagcucgaagaagc	AT4G16860.1	4	-1	1	22	348	369	UCAAGCACCAGCUCGAAGAAGC	:::::::: : ::::::::::	GCUUCUUCAACGUGGUGCUUGA	Translation	| Symbols: RPP4 | Disease resistance protein (TIR-NBS-LRR class) family | chr4:9488466-9495816 REVERSE LENGTH=3678	1
ucaagcaccagcucgaagaagc	AT4G04145.1	4	-1	1	22	2721	2742	UCAAGCACCAGCUCGAAGAAGC	:::::::: :::::: :::::	GCUUCUUCAUGCUGGUACUUGA	Cleavage	| Symbols: | transposable element gene | chr4:1989668-1993894 FORWARD LENGTH=4227	1
ucaagcaccagcucgaagaagc	AT3G33000.1	4	-1	1	22	215	236	UCAAGCACCAGCUCGAAGAAGC	.:::::.:: .: ::::::::	AUUUCUUUGAAUUUGUGCUUGA	Cleavage	| Symbols: | pseudogene, ATP synthase A subunit, blastp match of 68% identity and 1.3e-82 P-value to SP|P06288|ATPI_TOBAC ATP synthase A chain precursor (EC 3.6.3.14) (Subunit IV). (Belladonna, Deadly nightshade) {Atropa belladonna} | chr3:13537077-13537851 REVERSE LENGTH=775	1
ucaagcaccagcucgaagaagc	AT5G16990.1	4	-1	1	22	1058	1079	UCAAGCACCAGCUCGAAGAAGC	::::: :::.::::::::	AGUUCUUGGAGUUGGUGCUUCC	Cleavage	| Symbols: | Zinc-binding dehydrogenase family protein | chr5:5581658-5584029 REVERSE LENGTH=1385	1
ucaagcaccagcucgaagaagc	AT1G64330.1	4	-1	1	22	75	96	UCAAGCACCAGCUCGAAGAAGC	::::::: :: : ::::::::	CCUUCUUCCAGAUCGUGCUUGA	Translation	| Symbols: | myosin heavy chain-related | chr1:23870905-23874198 FORWARD LENGTH=2047	1
ucaagcaccagcucgaagaagc	AT1G31420.1	4	-1	1	22	1361	1382	UCAAGCACCAGCUCGAAGAAGC	: ::.::.:::: :: ::::::	GGUUUUUUGAGCGGGAGCUUGA	Translation	| Symbols: FEI1 | Leucine-rich repeat protein kinase family protein | chr1:11249618-11253879 FORWARD LENGTH=2469	1
ucaagcaccagcucgaagaagc	AT1G31420.2	4	-1	1	22	1379	1400	UCAAGCACCAGCUCGAAGAAGC	: ::.::.:::: :: ::::::	GGUUUUUUGAGCGGGAGCUUGA	Translation	| Symbols: FEI1 | Leucine-rich repeat protein kinase family protein | chr1:11249600-11253915 FORWARD LENGTH=2520	1
ucaagcaccagcucgaagaagc	AT4G07944.1	4	-1	1	22	215	236	UCAAGCACCAGCUCGAAGAAGC	.: :::::::::: :::: ::	CUUACUUCGAGCUGCUGCUAGA	Cleavage	| Symbols: | transposable element gene | chr4:4785038-4785708 FORWARD LENGTH=582	1
ucaagcaccagcucgaagaagc	AT3G61140.1	4	-1	1	22	933	954	UCAAGCACCAGCUCGAAGAAGC	.::::: ::::: :::: :::	AUUUCUUGGAGCUAGUGCCUGA	Cleavage	| Symbols: FUS6, ATFUS6, CSN1, COP11, EMB78, ATSK31, SK31 | 26S proteasome, regulatory subunit Rpn7;Proteasome component (PCI) domain | chr3:22626262-22630117 FORWARD LENGTH=1857	1
ucaagcaccagcucgaagaagc	AT3G30218.1	4	-1	1	22	791	812	UCAAGCACCAGCUCGAAGAAGC	.: .::.:::.::::: ::::	AUUAUUUUGAGUUGGUGAUUGA	Cleavage	| Symbols: | transposable element gene | chr3:11867790-11871278 FORWARD LENGTH=3489	2
ucaagcaccagcucgaagaagc	AT3G30218.1	4	-1	1	22	689	710	UCAAGCACCAGCUCGAAGAAGC	.::.:::.::::: ::::	AUCAUUUUGAGUUGGUGAUUGA	Cleavage	| Symbols: | transposable element gene | chr3:11867790-11871278 FORWARD LENGTH=3489	2
ucaagcaccagcucgaagaagc	AT5G46510.1	4	-1	1	22	217	238	UCAAGCACCAGCUCGAAGAAGC	:: ::::: ::::::::: : :	GCCUCUUCAAGCUGGUGCCUUA	Cleavage	| Symbols: | Disease resistance protein (TIR-NBS-LRR class) family | chr5:18860451-18867013 FORWARD LENGTH=4708	1
ucaagcaccagcucgaagaagc	AT5G46470.1	4	-1	1	22	235	256	UCAAGCACCAGCUCGAAGAAGC	:: ::::: ::::::::: : :	GCCUCUUCAAGCUGGUGCCUUA	Cleavage	| Symbols: RPS6 | disease resistance protein (TIR-NBS-LRR class) family | chr5:18842701-18849741 FORWARD LENGTH=4849	1
ucaagcaccagcucgaagaagc	AT2G06490.1	4	-1	1	22	696	717	UCAAGCACCAGCUCGAAGAAGC	.::.:::.::::: ::::	AUCAUUUUGAGUUGGUGAUUGA	Cleavage	| Symbols: | transposable element gene | chr2:2572217-2574502 REVERSE LENGTH=2286	3
ucaagcaccagcucgaagaagc	AT2G06490.1	4	-1	1	22	747	768	UCAAGCACCAGCUCGAAGAAGC	.::.:::.::::: ::::	AUCAUUUUGAGUUGGUGAUUGA	Cleavage	| Symbols: | transposable element gene | chr2:2572217-2574502 REVERSE LENGTH=2286	3
ucaagcaccagcucgaagaagc	AT2G06490.1	4	-1	1	22	849	870	UCAAGCACCAGCUCGAAGAAGC	.::.:::.::::: ::::	AUCAUUUUGAGUUGGUGAUUGA	Cleavage	| Symbols: | transposable element gene | chr2:2572217-2574502 REVERSE LENGTH=2286	3
ucaagcaccagcucgaagaagc	AT3G43175.1	4	-1	1	22	511	532	UCAAGCACCAGCUCGAAGAAGC	.::.:::.::::::: ::	AGGAUUUUGAGUUGGUGCUAGA	Cleavage	| Symbols: | transposable element gene | chr3:15173888-15177508 REVERSE LENGTH=3621	1
ucaagcaccagcucgaagaagc	AT1G23230.2	4	-1	1	22	2837	2858	UCAAGCACCAGCUCGAAGAAGC	:. ::: .: :::::::::::	GUAUCUAUGUGCUGGUGCUUGU	Cleavage	| Symbols: | FUNCTIONS IN: molecular_function unknown; INVOLVED IN: response to salt stress; EXPRESSED IN: 24 plant structures; EXPRESSED DURING: 15 growth stages; CONTAINS InterPro DOMAIN/s: Mediator complex subunit Med23 (InterPro:IPR021629). | chr1:8244446-8251795 FORWARD LENGTH=4868	1
ucaagcaccagcucgaagaagc	AT1G23230.1	4	-1	1	22	2912	2933	UCAAGCACCAGCUCGAAGAAGC	:. ::: .: :::::::::::	GUAUCUAUGUGCUGGUGCUUGU	Cleavage	| Symbols: | CONTAINS InterPro DOMAIN/s: Mediator complex subunit Med23 (InterPro:IPR021629); Has 187 Blast hits to 184 proteins in 67 species: Archae - 0; Bacteria - 0; Metazoa - 135; Fungi - 0; Plants - 43; Viruses - 0; Other Eukaryotes - 9 (source: NCBI BLink). | chr1:8244440-8251741 FORWARD LENGTH=4889	1
ucaagcaccagcucgaagaagc	AT4G14820.1	4	-1	1	22	1613	1634	UCAAGCACCAGCUCGAAGAAGC	:. :: ::::::::: :: :::	GUAUCCUCGAGCUGGAGCCUGA	Cleavage	| Symbols: | Pentatricopeptide repeat (PPR) superfamily protein | chr4:8507794-8510038 REVERSE LENGTH=2169	1
ucaagcaccagcucgaagaagc	AT1G56470.1	4.5	-1	1	22	391	412	UCAAGCACCAGCUCGAAGAAGC	:::::::: ::.:::::.::	GCUUCUUCCAGUUGGUGUUUAG	Cleavage	| Symbols: | pseudogene, disease resistance protein (fragment), blastp match of 58% identity and 1.1e-16 P-value to GP|15787901|gb|AAL07542.1||AF316412 resistance gene analog NBS7 {Helianthus annuus} | chr1:21149706-21150153 FORWARD LENGTH=448	1
ucaagcaccagcucgaagaagc	AT1G48930.1	4.5	-1	1	22	794	815	UCAAGCACCAGCUCGAAGAAGC	:::::::.:.:::: :::::.	GCUUCUUUGGGCUGCAGCUUGG	Cleavage	| Symbols: AtGH9C1, GH9C1 | glycosyl hydrolase 9C1 | chr1:18101643-18104661 REVERSE LENGTH=2097	1
ucaagcaccagcucgaagaagc	AT5G46490.1	4.5	-1	1	22	301	322	UCAAGCACCAGCUCGAAGAAGC	::::: :::::::::::. : :	GCUUCAUCGAGCUGGUGUCUUA	Cleavage	| Symbols: | Disease resistance protein (TIR-NBS-LRR class) family | chr5:18850776-18852862 FORWARD LENGTH=1467	1
ucaagcaccagcucgaagaagc	AT1G31540.1	4.5	-1	1	22	285	306	UCAAGCACCAGCUCGAAGAAGC	::::: :::::::::::. : :	GCUUCAUCGAGCUGGUGUCUUA	Cleavage	| Symbols: | Disease resistance protein (TIR-NBS-LRR class) family | chr1:11290948-11293753 REVERSE LENGTH=2490	1
ucaagcaccagcucgaagaagc	AT5G46490.2	4.5	-1	1	22	301	322	UCAAGCACCAGCUCGAAGAAGC	::::: :::::::::::. : :	GCUUCAUCGAGCUGGUGUCUUA	Cleavage	| Symbols: | Disease resistance protein (TIR-NBS-LRR class) family | chr5:18850776-18853843 FORWARD LENGTH=2649	1
ucaagcaccagcucgaagaagc	AT5G46260.1	4.5	-1	1	22	229	250	UCAAGCACCAGCUCGAAGAAGC	::::: :::::::::::. : :	GCUUCAUCGAGCUGGUGUCUUA	Cleavage	| Symbols: | disease resistance protein (TIR-NBS-LRR class) family | chr5:18759102-18763358 REVERSE LENGTH=3618	1
ucaagcaccagcucgaagaagc	AT5G46270.1	4.5	-1	1	22	262	283	UCAAGCACCAGCUCGAAGAAGC	::::: :::::::::::. : :	GCUUCAUCGAGCUGGUGUCUUA	Cleavage	| Symbols: | Disease resistance protein (TIR-NBS-LRR class) family | chr5:18764349-18769090 REVERSE LENGTH=3904	1
ucaagcaccagcucgaagaagc	AT1G72840.2	4.5	-1	1	22	430	451	UCAAGCACCAGCUCGAAGAAGC	::: :::::: :::::::::.	GCUACUUCGACGUGGUGCUUGG	Translation	| Symbols: | Disease resistance protein (TIR-NBS-LRR class) | chr1:27409237-27413851 REVERSE LENGTH=4008	1
ucaagcaccagcucgaagaagc	AT1G72840.1	4.5	-1	1	22	410	431	UCAAGCACCAGCUCGAAGAAGC	::: :::::: :::::::::.	GCUACUUCGACGUGGUGCUUGG	Translation	| Symbols: | Disease resistance protein (TIR-NBS-LRR class) | chr1:27409302-27413831 REVERSE LENGTH=4016	1
ucaagcaccagcucgaagaagc	AT5G46520.1	4.5	-1	1	22	302	323	UCAAGCACCAGCUCGAAGAAGC	::::: :::::::::::. : :	GCUUCGUCGAGCUGGUGUCUUA	Cleavage	| Symbols: | Disease resistance protein (TIR-NBS-LRR class) family | chr5:18867767-18872415 FORWARD LENGTH=4019	1
ucaagcaccagcucgaagaagc	AT1G31540.2	4.5	-1	1	22	285	306	UCAAGCACCAGCUCGAAGAAGC	::::: :::::::::::. : :	GCUUCAUCGAGCUGGUGUCUUA	Cleavage	| Symbols: | Disease resistance protein (TIR-NBS-LRR class) family | chr1:11288452-11293753 REVERSE LENGTH=4239	1
ucaagcaccagcucgaagaagc	AT3G53480.1	4.5	-1	1	22	3262	3283	UCAAGCACCAGCUCGAAGAAGC	:::: :::::::::::::	CCUUCGACGAGCUGGUGCUUCU	Cleavage	| Symbols: PIS1, PDR9, ATPDR9, ABCG37 | pleiotropic drug resistance 9 | chr3:19825307-19831797 FORWARD LENGTH=4565	1
ucaagcaccagcucgaagaagc	AT5G19270.1	4.5	-1	1	22	518	540	UCAAG-CACCAGCUCGAAGAAGC	: ::::.::::::::: ::::	UCAUCUUUGAGCUGGUGUCUUGU	Cleavage	| Symbols: | unknown protein; BEST Arabidopsis thaliana protein match is: unknown protein (TAIR:AT4G03566.1); Has 30201 Blast hits to 17322 proteins in 780 species: Archae - 12; Bacteria - 1396; Metazoa - 17338; Fungi - 3422; Plants - 5037; Viruses - 0; Other Eukaryotes - 2996 (source: NCBI BLink). | chr5:6485617-6487009 REVERSE LENGTH=1098	1
ucaagcaccagcucgaagaagc	AT1G50920.1	4.5	-1	1	22	853	874	UCAAGCACCAGCUCGAAGAAGC	: ::::::::::: ::.::	CCAUCUUCGAGCUGCUGUUUUG	Cleavage	| Symbols: | Nucleolar GTP-binding protein | chr1:18870139-18872930 FORWARD LENGTH=2394	1
ucaagcaccagcucgaagaagc	AT5G17680.1	4.5	-1	1	22	250	271	UCAAGCACCAGCUCGAAGAAGC	:: :::: :::::::::::	GCAGCUUCAAGCUGGUGCUUAG	Cleavage	| Symbols: | disease resistance protein (TIR-NBS-LRR class), putative | chr5:5822999-5827153 FORWARD LENGTH=3885	1
ucaagcaccagcucgaagaagc	AT2G33800.1	4.5	-1	1	21	1	21	UCAAGCACCAGCUCGAAGAAG	.::.: ::: :::::::: ::	UUUUUACGAUCUGGUGCUGGA	Cleavage	| Symbols: | Ribosomal protein S5 family protein | chr2:14300772-14302430 REVERSE LENGTH=1143	1
ucaagcaccagcucgaagaagc	AT4G31790.1	4.5	-1	1	22	1283	1304	UCAAGCACCAGCUCGAAGAAGC	.:: ::::. ::::: :::::	UUUUGUUCGGUCUGGUUCUUGA	Cleavage	| Symbols: | Tetrapyrrole (Corrin/Porphyrin) Methylases | chr4:15377211-15379025 FORWARD LENGTH=1452	1
ucaagcaccagcucgaagaagc	AT1G67200.1	4.5	-1	1	22	241	262	UCAAGCACCAGCUCGAAGAAGC	::::: ::::::::::	ACAGAAUCGAGGUGGUGCUUGA	Translation	| Symbols: | pseudogene, similar to NL25, similar to disease resistance protein RPS4 GI:5459305 from (Arabidopsis thaliana); blastp match of 40% identity and 3.9e-13 P-value to GP|3947733|emb|CAA08797.1||AJ009719 NL25 {Solanum tuberosum} | chr1:25140265-25140551 FORWARD LENGTH=287	1
ucaagcaccagcucgaagaagc	AT5G61040.1	4.5	-1	1	22	465	486	UCAAGCACCAGCUCGAAGAAGC	.::: :.:. .:::::.::::	CUUUCAUUGGAUUGGUGUUUGA	Cleavage	| Symbols: | unknown protein; BEST Arabidopsis thaliana protein match is: unknown protein (TAIR:AT5G08010.1); Has 1807 Blast hits to 1807 proteins in 277 species: Archae - 0; Bacteria - 0; Metazoa - 736; Fungi - 347; Plants - 385; Viruses - 0; Other Eukaryotes - 339 (source: NCBI BLink). | chr5:24562333-24564959 REVERSE LENGTH=2435	1
ucaagcaccagcucgaagaagc	AT5G45000.1	4.5	-1	1	22	279	300	UCAAGCACCAGCUCGAAGAAGC	:::::.:::::.:::.	ACUGAAUCGAGUUGGUGUUUGG	Cleavage	| Symbols: | Disease resistance protein (TIR-NBS-LRR class) family | chr5:18165383-18167193 FORWARD LENGTH=1492	1
ucaagcaccagcucgaagaagc	AT1G69350.1	4.5	-1	1	22	1998	2019	UCAAGCACCAGCUCGAAGAAGC	:: :.::: ::::: ::::: :	GCCUUUUCUAGCUGAUGCUUCA	Cleavage	| Symbols: | Tetratricopeptide repeat (TPR)-like superfamily protein | chr1:26069882-26072245 FORWARD LENGTH=2364	1
ucaagcaccagcucgaagaagc	AT5G46450.1	4.5	-1	1	22	232	253	UCAAGCACCAGCUCGAAGAAGC	:: ::::: ::::::::. : :	GCCUCUUCAAGCUGGUGUCUAA	Cleavage	| Symbols: | Disease resistance protein (TIR-NBS-LRR class) family | chr5:18835618-18839546 FORWARD LENGTH=3372	1
ucaagcaccagcucgaagaagc	AT1G17600.1	5	-1	1	22	324	345	UCAAGCACCAGCUCGAAGAAGC	::: ::::::: ::::::::	GCUACUUCGAGAUGGUGCUUAU	Translation	| Symbols: | Disease resistance protein (TIR-NBS-LRR class) family | chr1:6052936-6056664 REVERSE LENGTH=3332	1
ucaagcaccagcucgaagaagc	AT5G22690.1	5	-1	1	22	321	343	UCAA-GCACCAGCUCGAAGAAGC	::: :::: ::::::::: ::::	GCUGCUUCUAGCUGGUGCCUUGA	Cleavage	| Symbols: | Disease resistance protein (TIR-NBS-LRR class) family | chr5:7541271-7545182 FORWARD LENGTH=3419	1
ucaagcaccagcucgaagaagc	AT2G23150.1	5	-1	1	22	1169	1190	UCAAGCACCAGCUCGAAGAAGC	:: :.: ::: :::.::::	UUAUCGUUGCGCUAGUGUUUGA	Cleavage	| Symbols: NRAMP3, ATNRAMP3 | natural resistance-associated macrophage protein 3 | chr2:9856192-9858574 REVERSE LENGTH=1769	1
ucaagcaccagcucgaagaagc	AT1G79570.1	5	-1	1	22	4247	4268	UCAAGCACCAGCUCGAAGAAGC	:::.::::: .::: :.:::.	ACUUUUUCGAUUUGGGGUUUGG	Cleavage	| Symbols: | Protein kinase superfamily protein with octicosapeptide/Phox/Bem1p domain | chr1:29932578-29938856 REVERSE LENGTH=4453	1
ucaagcaccagcucgaagaagc	AT1G63870.1	5	-1	1	22	244	265	UCAAGCACCAGCUCGAAGAAGC	::::. :: :: :::::.:::.	GCUUUGUCAAGAUGGUGUUUGG	Translation	| Symbols: | Disease resistance protein (TIR-NBS-LRR class) family | chr1:23707131-23711901 REVERSE LENGTH=3096	1
ucaagcaccagcucgaagaagc	AT5G18370.1	5	-1	1	22	376	397	UCAAGCACCAGCUCGAAGAAGC	::::: :: ::::::::: : :	GCUUCGUCUAGCUGGUGCCUCA	Cleavage	| Symbols: | Disease resistance protein (TIR-NBS-LRR class) family | chr5:6085036-6088926 REVERSE LENGTH=3633	1
ucaagcaccagcucgaagaagc	AT4G16890.1	5	-1	1	22	226	247	UCAAGCACCAGCUCGAAGAAGC	::::: :: : ::::::: :::	GCUUCAUCCACCUGGUGCCUGA	Cleavage	| Symbols: SNC1, BAL | disease resistance protein (TIR-NBS-LRR class), putative | chr4:9500506-9505455 REVERSE LENGTH=3906	1
ucaagcaccagcucgaagaagc	AT4G16920.1	5	-1	1	22	220	241	UCAAGCACCAGCUCGAAGAAGC	::: :::: : ::::::::::	GCUGCUUCCACGUGGUGCUUGA	Translation	| Symbols: | Disease resistance protein (TIR-NBS-LRR class) family | chr4:9519173-9525691 REVERSE LENGTH=3915	1
ucaagcaccagcucgaagaagc	AT2G17050.1	5	-1	1	22	3565	3586	UCAAGCACCAGCUCGAAGAAGC	:.:::::: ::. :::::::.	GUUUCUUCAAGUAAGUGCUUGG	Translation	| Symbols: | disease resistance protein (TIR-NBS-LRR class), putative | chr2:7410835-7415610 REVERSE LENGTH=4068	1
ucaagcaccagcucgaagaagc	AT2G14090.1	5	-1	1	22	899	920	UCAAGCACCAGCUCGAAGAAGC	: :::::.:::.: ::: :::	GAUUCUUUGAGUUAGUGAUUGC	Cleavage	| Symbols: | pseudogene, expressed protein | chr2:5930000-5931585 REVERSE LENGTH=1586	1
ucaagcaccagcucgaagaagc	AT3G27630.1	5	-1	1	22	266	287	UCAAGCACCAGCUCGAAGAAGC	.::::::.:::::.::	CAGAUUUCGAGUUGGUGUUUAU	Cleavage	| Symbols: | unknown protein; BEST Arabidopsis thaliana protein match is: unknown protein (TAIR:AT5G40460.1); Has 36 Blast hits to 36 proteins in 6 species: Archae - 0; Bacteria - 0; Metazoa - 0; Fungi - 0; Plants - 36; Viruses - 0; Other Eukaryotes - 0 (source: NCBI BLink). | chr3:10231116-10231418 REVERSE LENGTH=303	1
ucaagcaccagcucgaagaagc	AT1G33980.1	5	-1	1	22	69	90	UCAAGCACCAGCUCGAAGAAGC	:::: ::: :.: :::.::::	UCUUCAUCGUGUUCGUGUUUGA	Cleavage	| Symbols: ATUPF3, UPF3 | Smg-4/UPF3 family protein | chr1:12351593-12355023 FORWARD LENGTH=2120	1
ucaagcaccagcucgaagaagc	AT1G33980.2	5	-1	1	22	69	90	UCAAGCACCAGCUCGAAGAAGC	:::: ::: :.: :::.::::	UCUUCAUCGUGUUCGUGUUUGA	Cleavage	| Symbols: ATUPF3, UPF3 | Smg-4/UPF3 family protein | chr1:12351593-12355023 FORWARD LENGTH=2126	1
ucaagcaccagcucgaagaagc	AT1G57765.1	5	-1	1	22	670	691	UCAAGCACCAGCUCGAAGAAGC	:::::.:: .:: ::::::	UGUUCUUUGAUUUGUUGCUUGU	Cleavage	| Symbols: | unknown protein; FUNCTIONS IN: molecular_function unknown; INVOLVED IN: biological_process unknown; LOCATED IN: endomembrane system; BEST Arabidopsis thaliana protein match is: unknown protein (TAIR:AT1G09645.1); Has 68 Blast hits to 68 proteins in 13 species: Archae - 0; Bacteria - 0; Metazoa - 0; Fungi - 0; Plants - 68; Viruses - 0; Other Eukaryotes - 0 (source: NCBI BLink). | chr1…	1
ucaagcaccagcucgaagaagc	AT1G57765.2	5	-1	1	22	700	721	UCAAGCACCAGCUCGAAGAAGC	:::::.:: .:: ::::::	UGUUCUUUGAUUUGUUGCUUGU	Cleavage	| Symbols: | unknown protein; FUNCTIONS IN: molecular_function unknown; INVOLVED IN: biological_process unknown; LOCATED IN: endomembrane system; BEST Arabidopsis thaliana protein match is: unknown protein (TAIR:AT1G09645.1). | chr1:21393351-21394962 FORWARD LENGTH=773	1
ucaagcaccagcucgaagaagc	AT1G52740.1	5	-1	1	22	598	619	UCAAGCACCAGCUCGAAGAAGC	:.::.: :::.:: ::.::::	GUUUUUAAGAGUUGUUGUUUGA	Cleavage	| Symbols: HTA9 | histone H2A protein 9 | chr1:19645268-19646482 FORWARD LENGTH=807	1
ucaagcaccagcucgaagaagc	AT4G23230.1	5	-1	1	22	1562	1583	UCAAGCACCAGCUCGAAGAAGC	::::: : :.::::::::::	GCUUCGGAGUGUUGGUGCUUGA	Cleavage	| Symbols: CRK15 | cysteine-rich RLK (RECEPTOR-like protein kinase) 15 | chr4:12157569-12160270 REVERSE LENGTH=2133	1
ucaagcaccagcucgaagaagc	AT5G49720.1	5	-1	1	22	1113	1134	UCAAGCACCAGCUCGAAGAAGC	:.: ::.:.: :::::::::.	GUUCAUUUGGGGUGGUGCUUGG	Translation	| Symbols: ATGH9A1, TSD1, DEC, KOR, RSW2, IRX2, KOR1, GH9A1 | glycosyl hydrolase 9A1 | chr5:20197391-20200288 REVERSE LENGTH=2360	1
ucaagcaccagcucgaagaagc	AT4G30360.1	5	-1	1	22	193	214	UCAAGCACCAGCUCGAAGAAGC	:.:: ::::::: : ::::::	GUUUACUCGAGCUUGAGCUUGA	Cleavage	| Symbols: ATCNGC17, CNGC17 | cyclic nucleotide-gated channel 17 | chr4:14854811-14858003 REVERSE LENGTH=2636	1

## Sheet: Table S10.miR825-3p_psRNATarget
Table S10. MiRNA targets
MiR825-3p	psRNATarget Schema V2 (2017 release; TAIR Version 10)
miRNA_Acc.	Target_Acc.	Expectation	UPE$	miRNA_start	miRNA_end	Target_start	Target_end	miRNA_aligned_fragment	alignment	Target_aligned_fragment	Inhibition	Target_Desc.	Multiplicity
uucucaagaaggugcaugaac	AT1G36185.1	2	-1	1	21	4169	4189	UUCUCAAGAAGGUGCAUGAAC	: ::: :.:::::::::::.:	GCUCAGGUACCUUCUUGAGGA	Cleavage	| Symbols: | transposable element gene | chr1:13560124-13564586 FORWARD LENGTH=4463	1
uucucaagaaggugcaugaac	AT2G41870.1	2.5	-1	1	21	190	209	UUCUCAAGAAGGUGCAUGAAC	::.:: ::::::::::::::	AUUUAU-CACCUUCUUGAGAA	Cleavage	| Symbols: | Remorin family protein | chr2:17470866-17472936 REVERSE LENGTH=1495	1
uucucaagaaggugcaugaac	AT4G03240.1	2.5	-1	1	21	278	298	UUCUCAAGAAGGUGCAUGAAC	:.: ::::::::::::::	AAUUAAUCACCUUCUUGAGAA	Cleavage	| Symbols: ATFH, FH | frataxin homolog | chr4:1423445-1424772 REVERSE LENGTH=818	1
uucucaagaaggugcaugaac	AT5G65410.1	2.5	-1	1	21	16	36	UUCUCAAGAAGGUGCAUGAAC	:. : ::::::::::::::	UCUUCUUCACCUUCUUGAGAA	Cleavage	| Symbols: ATHB25, ZFHD2, HB25, ZHD1 | homeobox protein 25 | chr5:26136094-26137183 FORWARD LENGTH=1090	2
uucucaagaaggugcaugaac	AT5G46370.1	3	-1	1	21	922	942	UUCUCAAGAAGGUGCAUGAAC	: :.:::::..:: :::::::	GAUUAUGCAUUUUGUUGAGAA	Cleavage	| Symbols: KCO2, ATTPK2, ATKCO2 | Ca2+ activated outward rectifying K+ channel 2 | chr5:18809576-18811772 REVERSE LENGTH=1431	1
uucucaagaaggugcaugaac	AT3G47890.1	3	-1	1	21	2019	2039	UUCUCAAGAAGGUGCAUGAAC	: ::::::: : :::::::::	GAUCAUGCAACAUCUUGAGAA	Translation	| Symbols: | Ubiquitin carboxyl-terminal hydrolase-related protein | chr3:17666927-17673530 REVERSE LENGTH=4952	1
uucucaagaaggugcaugaac	AT3G47910.2	3	-1	1	21	2417	2437	UUCUCAAGAAGGUGCAUGAAC	: ::::::: : :::::::::	GAUCAUGCAGCAUCUUGAGAA	Translation	| Symbols: | Ubiquitin carboxyl-terminal hydrolase-related protein | chr3:17674417-17681722 REVERSE LENGTH=5422	1
uucucaagaaggugcaugaac	AT3G47910.1	3	-1	1	21	2425	2445	UUCUCAAGAAGGUGCAUGAAC	: ::::::: : :::::::::	GAUCAUGCAGCAUCUUGAGAA	Translation	| Symbols: | Ubiquitin carboxyl-terminal hydrolase-related protein | chr3:17674382-17681730 REVERSE LENGTH=5462	1
uucucaagaaggugcaugaac	AT5G13780.1	3	-1	1	21	100	120	UUCUCAAGAAGGUGCAUGAAC	:::::...:::: ::::::	UCUCAUGUGUCUUCCUGAGAA	Cleavage	| Symbols: | Acyl-CoA N-acyltransferases (NAT) superfamily protein | chr5:4447259-4448646 REVERSE LENGTH=973	1
uucucaagaaggugcaugaac	AT3G47150.1	3	-1	1	21	462	482	UUCUCAAGAAGGUGCAUGAAC	:::::.::.::::::.: :	CAUCAUGUACUUUCUUGGGUA	Cleavage	| Symbols: | F-box and associated interaction domains-containing protein | chr3:17358591-17359765 FORWARD LENGTH=1083	1
uucucaagaaggugcaugaac	AT2G27210.1	3	-1	1	21	2417	2437	UUCUCAAGAAGGUGCAUGAAC	::::::.::::.:::: .:	UCUCAUGCGCCUUUUUGAUGA	Cleavage	| Symbols: BSL3 | BRI1 suppressor 1 (BSU1)-like 3 | chr2:11629919-11636708 FORWARD LENGTH=3816	1
uucucaagaaggugcaugaac	AT2G27210.2	3	-1	1	21	2544	2564	UUCUCAAGAAGGUGCAUGAAC	::::::.::::.:::: .:	UCUCAUGCGCCUUUUUGAUGA	Cleavage	| Symbols: BSL3 | BRI1 suppressor 1 (BSU1)-like 3 | chr2:11629777-11636795 FORWARD LENGTH=4030	1
uucucaagaaggugcaugaac	AT4G02480.1	3	-1	1	21	1351	1371	UUCUCAAGAAGGUGCAUGAAC	::.::::::::::::. .:	AAUCGUGCACCUUCUUGGUGA	Cleavage	| Symbols: | AAA-type ATPase family protein | chr4:1081759-1088846 REVERSE LENGTH=4287	1
uucucaagaaggugcaugaac	AT2G11235.1	3	-1	1	21	1802	1822	UUCUCAAGAAGGUGCAUGAAC	: :::: :.:::::::: :::	GAUCAUACGCCUUCUUGUGAA	Cleavage	| Symbols: | transposable element gene | chr2:4468250-4470655 FORWARD LENGTH=2406	1
uucucaagaaggugcaugaac	AT4G14280.1	3	-1	1	21	780	800	UUCUCAAGAAGGUGCAUGAAC	:.:: ::: ::::::::::	UGUUAUCCACAUUCUUGAGAA	Translation	| Symbols: | ARM repeat superfamily protein | chr4:8222518-8225185 FORWARD LENGTH=2508	2
uucucaagaaggugcaugaac	AT5G10470.1	3	-1	1	21	2602	2622	UUCUCAAGAAGGUGCAUGAAC	::. :..:.::::::::::	UGUCGAGUGCUUUCUUGAGAA	Cleavage	| Symbols: KCA1, KAC1 | kinesin like protein for actin based chloroplast movement 1 | chr5:3290121-3297390 REVERSE LENGTH=3964	1
uucucaagaaggugcaugaac	AT5G10470.2	3	-1	1	21	2588	2608	UUCUCAAGAAGGUGCAUGAAC	::. :..:.::::::::::	UGUCGAGUGCUUUCUUGAGAA	Cleavage	| Symbols: KAC1 | kinesin like protein for actin based chloroplast movement 1 | chr5:3289925-3297373 REVERSE LENGTH=4146	1
uucucaagaaggugcaugaac	AT1G54600.1	3	-1	1	21	981	1001	UUCUCAAGAAGGUGCAUGAAC	: : : :.::.::::::::::	GGUAAGGUACUUUCUUGAGAA	Cleavage	| Symbols: | pseudogene, hypothetical protein | chr1:20392508-20393630 FORWARD LENGTH=1123	1
uucucaagaaggugcaugaac	AT5G55970.1	3	-1	1	21	298	318	UUCUCAAGAAGGUGCAUGAAC	: : .: ::.:::::::::::	GAUGGUUCAUCUUCUUGAGAA	Cleavage	| Symbols: | RING/U-box superfamily protein | chr5:22667906-22669545 FORWARD LENGTH=1378	1
uucucaagaaggugcaugaac	AT5G55970.2	3	-1	1	21	731	751	UUCUCAAGAAGGUGCAUGAAC	: : .: ::.:::::::::::	GAUGGUUCAUCUUCUUGAGAA	Cleavage	| Symbols: | RING/U-box superfamily protein | chr5:22667235-22669545 FORWARD LENGTH=1811	1
uucucaagaaggugcaugaac	AT5G37160.1	3	-1	1	21	1212	1232	UUCUCAAGAAGGUGCAUGAAC	:::: :..::::::::::	AAUCAUAGAUUUUCUUGAGAA	Cleavage	| Symbols: | P-loop containing nucleoside triphosphate hydrolases superfamily protein | chr5:14705426-14708376 FORWARD LENGTH=2616	1
uucucaagaaggugcaugaac	AT2G34730.1	3	-1	1	21	2443	2463	UUCUCAAGAAGGUGCAUGAAC	:. :: :.:::::::::::	UCUUUUGGAUCUUCUUGAGAA	Cleavage	| Symbols: | myosin heavy chain-related | chr2:14654357-14657621 FORWARD LENGTH=2759	1
uucucaagaaggugcaugaac	AT2G34730.2	3	-1	1	21	2443	2463	UUCUCAAGAAGGUGCAUGAAC	:. :: :.:::::::::::	UCUUUUGGAUCUUCUUGAGAA	Cleavage	| Symbols: | myosin heavy chain-related | chr2:14654357-14657623 FORWARD LENGTH=2761	1
uucucaagaaggugcaugaac	AT2G25430.1	3.5	-1	1	21	2288	2310	UUCUCAAGAAGGUG--CAUGAAC	:::.::: :::.::::::::::	GUUUAUGUACACUUUCUUGAGAA	Cleavage	| Symbols: | epsin N-terminal homology (ENTH) domain-containing protein / clathrin assembly protein-related | chr2:10822370-10824916 FORWARD LENGTH=2384	1
uucucaagaaggugcaugaac	AT1G28002.1	3.5	-1	1	21	61	81	UUCUCAAGAAGGUGCAUGAAC	::: .:::: :::::::::.:	GUUGGUGCAACUUCUUGAGGA	Cleavage	| Symbols: | Pseudogene of AT5G27260; Homeodomain-like protein | chr1:9759212-9760165 FORWARD LENGTH=879	1
uucucaagaaggugcaugaac	AT5G24540.1	3.5	-1	1	21	1512	1532	UUCUCAAGAAGGUGCAUGAAC	::::: ::..:::::::::.	GUUCAAACAUUUUCUUGAGAG	Cleavage	| Symbols: BGLU31 | beta glucosidase 31 | chr5:8384876-8388027 REVERSE LENGTH=1605	1
uucucaagaaggugcaugaac	AT5G44970.1	3.5	-1	1	21	1009	1028	UUCUCAAGAAGGUGCAUGAAC	:::::: .:..::::::::::	GUUCAU-UAUUUUCUUGAGAA	Cleavage	| Symbols: | Protein with RNI-like/FBD-like domains | chr5:18155837-18157340 FORWARD LENGTH=1170	1
uucucaagaaggugcaugaac	AT2G26110.1	3.5	-1	1	21	980	1000	UUCUCAAGAAGGUGCAUGAAC	::.::: :::::.:::: ::	AUUUAUGGACCUUUUUGAAAA	Cleavage	| Symbols: | Protein of unknown function (DUF761) | chr2:11120869-11122059 FORWARD LENGTH=1191	1
uucucaagaaggugcaugaac	AT1G56040.1	3.5	-1	1	21	1111	1131	UUCUCAAGAAGGUGCAUGAAC	.::::::.:::: :::::	GAGUAUGCACUUUCUAGAGAA	Cleavage	| Symbols: | HEAT/U-box domain-containing protein | chr1:20960356-20962334 REVERSE LENGTH=1458	1
uucucaagaaggugcaugaac	AT1G13570.1	3.5	-1	1	21	934	954	UUCUCAAGAAGGUGCAUGAAC	..::: ::::::::::::	UGGUGUGCCCCUUCUUGAGAA	Cleavage	| Symbols: | F-box/RNI-like superfamily protein | chr1:4642346-4644422 REVERSE LENGTH=1614	1
uucucaagaaggugcaugaac	AT4G06613.1	3.5	-1	1	21	1857	1877	UUCUCAAGAAGGUGCAUGAAC	::::.::.: ::::::::	UGACAUGUACUUGCUUGAGAA	Cleavage	| Symbols: | transposable element gene | chr4:3726950-3728845 FORWARD LENGTH=1896	1
uucucaagaaggugcaugaac	AT5G65540.1	3.5	-1	1	21	682	702	UUCUCAAGAAGGUGCAUGAAC	:.::::::::.:: ::::	AAGCGUGCACCUUUUUUAGAA	Cleavage	| Symbols: | unknown protein; Has 6825 Blast hits to 3811 proteins in 289 species: Archae - 0; Bacteria - 184; Metazoa - 2139; Fungi - 760; Plants - 816; Viruses - 52; Other Eukaryotes - 2874 (source: NCBI BLink). | chr5:26195689-26198322 FORWARD LENGTH=2049	1
uucucaagaaggugcaugaac	AT2G07680.1	3.5	-1	1	21	2141	2161	UUCUCAAGAAGGUGCAUGAAC	::::.:::::::::: .:	AGACAUGUACCUUCUUGAUGA	Cleavage	| Symbols: ATMRP11, MRP11, ABCC13 | multidrug resistance-associated protein 11 | chr2:3514745-3522491 FORWARD LENGTH=4244	1
uucucaagaaggugcaugaac	AT5G47435.1	3.5	-1	1	21	583	603	UUCUCAAGAAGGUGCAUGAAC	:.::::. .:::::::::.	CGUUAUGCGGUUUCUUGAGAG	Cleavage	| Symbols: | formyltetrahydrofolate deformylase, putative | chr5:19241703-19243532 FORWARD LENGTH=1156	1
uucucaagaaggugcaugaac	AT3G07630.2	3.5	-1	1	21	1162	1182	UUCUCAAGAAGGUGCAUGAAC	:::: ::.::::::::::	UUUCAAACAUCUUCUUGAGAU	Cleavage	| Symbols: ADT2 | arogenate dehydratase 2 | chr3:2435445-2437965 FORWARD LENGTH=1508	2
uucucaagaaggugcaugaac	AT5G47435.2	3.5	-1	1	21	583	603	UUCUCAAGAAGGUGCAUGAAC	:.::::. .:::::::::.	CGUUAUGCGGUUUCUUGAGAG	Cleavage	| Symbols: | formyltetrahydrofolate deformylase, putative | chr5:19241703-19243988 FORWARD LENGTH=1532	1
uucucaagaaggugcaugaac	AT4G23590.1	3.5	-1	1	21	1076	1096	UUCUCAAGAAGGUGCAUGAAC	:::::::::::::: :.:	AAUCAUGCACCUUCUUAUGGA	Cleavage	| Symbols: | Tyrosine transaminase family protein | chr4:12307126-12309647 FORWARD LENGTH=1546	1
uucucaagaaggugcaugaac	AT1G08420.1	3.5	-1	1	21	2367	2387	UUCUCAAGAAGGUGCAUGAAC	:.::::.::::.:::: .:	UCUUAUGCGCCUUUUUGAUGA	Cleavage	| Symbols: BSL2 | BRI1 suppressor 1 (BSU1)-like 2 | chr1:2649773-2657061 FORWARD LENGTH=3740	1
uucucaagaaggugcaugaac	AT3G60740.1	3.5	-1	1	21	2947	2967	UUCUCAAGAAGGUGCAUGAAC	:::::.::::: : :::::	CCUCAUGUACCUUAUAGAGAA	Cleavage	| Symbols: TTN1, EMB133, TFC D, CHO | ARM repeat superfamily protein | chr3:22447245-22453364 REVERSE LENGTH=3944	1
uucucaagaaggugcaugaac	AT1G08420.2	3.5	-1	1	21	2588	2608	UUCUCAAGAAGGUGCAUGAAC	:.::::.::::.:::: .:	UCUUAUGCGCCUUUUUGAUGA	Cleavage	| Symbols: BSL2 | BRI1 suppressor 1 (BSU1)-like 2 | chr1:2649537-2657120 FORWARD LENGTH=4020	1
uucucaagaaggugcaugaac	AT5G21140.1	3.5	-1	1	21	233	253	UUCUCAAGAAGGUGCAUGAAC	:: :.::::::::::::	UGACAAGUACCUUCUUGAGAU	Cleavage	| Symbols: emb1379 | embryo defective 1379 | chr5:7187096-7189619 REVERSE LENGTH=1357	1
uucucaagaaggugcaugaac	AT5G13990.1	3.5	-1	1	21	482	502	UUCUCAAGAAGGUGCAUGAAC	::: :: :.:::.:::::.:	AUUCUUGGAUCUUUUUGAGGA	Cleavage	| Symbols: ATEXO70C2, EXO70C2 | exocyst subunit exo70 family protein C2 | chr5:4514568-4516892 REVERSE LENGTH=2325	1
uucucaagaaggugcaugaac	AT5G04885.1	3.5	-1	1	21	1285	1305	UUCUCAAGAAGGUGCAUGAAC	:::: ..:::.:::::::	CACCAUGGGUCUUUUUGAGAA	Cleavage	| Symbols: | Glycosyl hydrolase family protein | chr5:1422799-1426879 FORWARD LENGTH=2397	1
uucucaagaaggugcaugaac	AT5G19310.1	3.5	-1	1	21	1399	1419	UUCUCAAGAAGGUGCAUGAAC	: :.. :.:.::::::::::.	GAUUGCGUAUCUUCUUGAGAG	Cleavage	| Symbols: | Homeotic gene regulator | chr5:6498779-6503432 FORWARD LENGTH=3322	1
uucucaagaaggugcaugaac	AT1G76770.1	3.5	-1	1	21	91	111	UUCUCAAGAAGGUGCAUGAAC	::.: :::.:::: :::::	CAUCGUUCACUUUCUCGAGAA	Cleavage	| Symbols: | HSP20-like chaperones superfamily protein | chr1:28813569-28814378 FORWARD LENGTH=735	1
uucucaagaaggugcaugaac	AT1G50780.1	3.5	-1	1	21	417	437	UUCUCAAGAAGGUGCAUGAAC	::::: :.. :::::::::	UCUCAUGGAUUGUCUUGAGAA	Translation	| Symbols: | 2Fe-2S ferredoxin-like superfamily protein | chr1:18821267-18823077 FORWARD LENGTH=972	1
uucucaagaaggugcaugaac	AT1G48150.1	3.5	-1	1	21	405	425	UUCUCAAGAAGGUGCAUGAAC	::::: :.. :::::::::	UCUCAUGGAUUAUCUUGAGAA	Translation	| Symbols: | MADS-box transcription factor family protein | chr1:17785397-17786368 FORWARD LENGTH=972	1
uucucaagaaggugcaugaac	AT1G58310.1	3.5	-1	1	21	1317	1337	UUCUCAAGAAGGUGCAUGAAC	::: :::..:::: :::::	AGUCAAGCAUUUUCUAGAGAA	Cleavage	| Symbols: | F-box/RNI-like superfamily protein | chr1:21631947-21633642 FORWARD LENGTH=1518	1
uucucaagaaggugcaugaac	AT5G54310.1	3.5	-1	1	21	1149	1169	UUCUCAAGAAGGUGCAUGAAC	::::: .::: .:::::::	UAUCAUGAGCCUGUUUGAGAA	Cleavage	| Symbols: NEV, AGD5 | ARF-GAP domain 5 | chr5:22057052-22061270 REVERSE LENGTH=1866	1
uucucaagaaggugcaugaac	AT1G03920.1	3.5	-1	1	21	488	508	UUCUCAAGAAGGUGCAUGAAC	:.::: : .::::::::::	UCUUAUGAAGUUUCUUGAGAA	Cleavage	| Symbols: | Protein kinase family protein | chr1:1001321-1004383 FORWARD LENGTH=2005	1
uucucaagaaggugcaugaac	AT2G03410.1	3.5	-1	1	21	1814	1834	UUCUCAAGAAGGUGCAUGAAC	::: :.: .::::::::::	UCUCAAGUAAUUUCUUGAGAA	Cleavage	| Symbols: | Mo25 family protein | chr2:1033598-1036009 FORWARD LENGTH=2412	1
uucucaagaaggugcaugaac	AT3G27730.1	3.5	-1	1	21	2543	2563	UUCUCAAGAAGGUGCAUGAAC	:.:: :::.::: ::::::	UCUUAUCCACUUUCAUGAGAA	Cleavage	| Symbols: RCK, MER3 | ATP binding;ATP-dependent helicases;DNA helicases | chr3:10273801-10280362 REVERSE LENGTH=3702	1
uucucaagaaggugcaugaac	AT1G42090.1	4	-1	1	21	575	595	UUCUCAAGAAGGUGCAUGAAC	:::.::::::.::.: ::::	GUUUAUGCACUUUUUAGAGAU	Cleavage	| Symbols: | pseudogene, similar to betaine/proline transporter, similar to proline transporter 1 GI:1769901 from (Arabidopsis thaliana); blastp match of 62% identity and 2.4e-33 P-value to GP|21069016|dbj|BAB93108.1||AB075902 betaine/proline transporter {Avicennia marina} | chr1:15720083-15720696 REVERSE LENGTH=614	1
uucucaagaaggugcaugaac	AT3G29400.1	4	-1	1	21	713	733	UUCUCAAGAAGGUGCAUGAAC	:::.: :::.::::::: :.:	GUUUAAGCAUCUUCUUGUGGA	Cleavage	| Symbols: ATEXO70E1, EXO70E1 | exocyst subunit exo70 family protein E1 | chr3:11297283-11299620 REVERSE LENGTH=2338	1
uucucaagaaggugcaugaac	AT2G47030.1	4	-1	1	21	468	488	UUCUCAAGAAGGUGCAUGAAC	::::::.:: :::::::.:	UUUCAUGUACGCUCUUGAGGA	Translation	| Symbols: VGDH1 | Plant invertase/pectin methylesterase inhibitor superfamily | chr2:19324233-19326397 REVERSE LENGTH=2078	1
uucucaagaaggugcaugaac	AT4G00975.1	4	-1	1	21	36	56	UUCUCAAGAAGGUGCAUGAAC	:: ::: ....::::::::::	GUACAUCUGUUUUCUUGAGAA	Cleavage	| Symbols: | other RNA | chr4:421973-423258 FORWARD LENGTH=780	1
uucucaagaaggugcaugaac	AT1G18850.1	4	-1	1	21	413	433	UUCUCAAGAAGGUGCAUGAAC	::: : ::: .::::::::::	GUUAAAGCAGUUUCUUGAGAA	Cleavage	| Symbols: | unknown protein; FUNCTIONS IN: molecular_function unknown; INVOLVED IN: biological_process unknown; LOCATED IN: nucleolus; EXPRESSED IN: 22 plant structures; EXPRESSED DURING: 13 growth stages; Has 40 Blast hits to 40 proteins in 13 species: Archae - 0; Bacteria - 0; Metazoa - 0; Fungi - 0; Plants - 40; Viruses - 0; Other Eukaryotes - 0 (source: NCBI BLink). | chr1:6504806-6506424 RE…	1
uucucaagaaggugcaugaac	AT4G17140.1	4	-1	1	21	5618	5638	UUCUCAAGAAGGUGCAUGAAC	::::::.:.:: .:::.::.	AUUCAUGUAUCUCUUUGGGAG	Cleavage	| Symbols: | pleckstrin homology (PH) domain-containing protein | chr4:9613330-9636873 REVERSE LENGTH=13193	1
uucucaagaaggugcaugaac	AT4G17140.3	4	-1	1	21	5696	5716	UUCUCAAGAAGGUGCAUGAAC	::::::.:.:: .:::.::.	AUUCAUGUAUCUCUUUGGGAG	Cleavage	| Symbols: | pleckstrin homology (PH) domain-containing protein | chr4:9613334-9636873 REVERSE LENGTH=13198	1
uucucaagaaggugcaugaac	AT4G17140.2	4	-1	1	21	5588	5608	UUCUCAAGAAGGUGCAUGAAC	::::::.:.:: .:::.::.	AUUCAUGUAUCUCUUUGGGAG	Cleavage	| Symbols: | pleckstrin homology (PH) domain-containing protein | chr4:9613330-9636873 REVERSE LENGTH=13199	1
uucucaagaaggugcaugaac	AT1G67410.1	4	-1	1	21	579	599	UUCUCAAGAAGGUGCAUGAAC	::: ::: : .::::::::::	GUUAAUGGAGUUUCUUGAGAA	Cleavage	| Symbols: | Exostosin family protein | chr1:25251193-25253667 REVERSE LENGTH=1805	1
uucucaagaaggugcaugaac	AT5G49190.1	4	-1	1	21	2446	2466	UUCUCAAGAAGGUGCAUGAAC	::: :::::.::::: :::	UUUCCUGCACUUUCUUUAGAU	Cleavage	| Symbols: SUS2, SSA, ATSUS2 | sucrose synthase 2 | chr5:19943282-19947189 REVERSE LENGTH=2511	1
uucucaagaaggugcaugaac	AT1G71770.2	4	-1	1	21	2171	2191	UUCUCAAGAAGGUGCAUGAAC	: :. ::::::::::::::	GAUUUUGCACCUUCUUGAGUC	Cleavage	| Symbols: PAB5 | poly(A)-binding protein 5 | chr1:26990525-26994259 REVERSE LENGTH=2558	1
uucucaagaaggugcaugaac	AT1G71770.1	4	-1	1	21	2189	2209	UUCUCAAGAAGGUGCAUGAAC	: :. ::::::::::::::	GAUUUUGCACCUUCUUGAGUC	Cleavage	| Symbols: PAB5 | poly(A)-binding protein 5 | chr1:26990525-26994259 REVERSE LENGTH=2576	1
uucucaagaaggugcaugaac	AT4G18730.1	4	-1	1	21	306	326	UUCUCAAGAAGGUGCAUGAAC	::::: ::::::::::.	GGCAAUGCAGCUUCUUGAGAG	Cleavage	| Symbols: RPL16B | ribosomal protein L16B | chr4:10302163-10303382 FORWARD LENGTH=800	1
uucucaagaaggugcaugaac	AT5G45775.1	4	-1	1	21	294	314	UUCUCAAGAAGGUGCAUGAAC	::::: ::::::::::.	GGCAAUGCAGCUUCUUGAGAG	Cleavage	| Symbols: | Ribosomal L5P family protein | chr5:18565065-18566470 REVERSE LENGTH=828	1
uucucaagaaggugcaugaac	AT5G45775.2	4	-1	1	21	304	324	UUCUCAAGAAGGUGCAUGAAC	::::: ::::::::::.	GGCAAUGCAGCUUCUUGAGAG	Cleavage	| Symbols: | Ribosomal L5P family protein | chr5:18565062-18566569 REVERSE LENGTH=841	1
uucucaagaaggugcaugaac	AT5G59610.1	4	-1	1	21	597	617	UUCUCAAGAAGGUGCAUGAAC	::..:: : .::::::::::	AUUUGUGGAGUUUCUUGAGAA	Cleavage	| Symbols: | Chaperone DnaJ-domain superfamily protein | chr5:24013165-24015071 FORWARD LENGTH=924	1
uucucaagaaggugcaugaac	AT5G59610.2	4	-1	1	21	626	646	UUCUCAAGAAGGUGCAUGAAC	::..:: : .::::::::::	AUUUGUGGAGUUUCUUGAGAA	Cleavage	| Symbols: | Chaperone DnaJ-domain superfamily protein | chr5:24013165-24015071 FORWARD LENGTH=953	1
uucucaagaaggugcaugaac	AT4G36640.2	4	-1	1	21	441	461	UUCUCAAGAAGGUGCAUGAAC	:: .::.:.:::::::: ::	UUUGGUGUAUCUUCUUGAAAA	Cleavage	| Symbols: | Sec14p-like phosphatidylinositol transfer family protein | chr4:17277187-17279150 REVERSE LENGTH=957	1
uucucaagaaggugcaugaac	AT4G36640.1	4	-1	1	21	537	557	UUCUCAAGAAGGUGCAUGAAC	:: .::.:.:::::::: ::	UUUGGUGUAUCUUCUUGAAAA	Cleavage	| Symbols: | Sec14p-like phosphatidylinositol transfer family protein | chr4:17276936-17279201 REVERSE LENGTH=1304	1
uucucaagaaggugcaugaac	AT2G31190.2	4	-1	1	21	110	130	UUCUCAAGAAGGUGCAUGAAC	::::: .::::::::::	AGAGAUGCAGUUUCUUGAGAA	Cleavage	| Symbols: RUS2 | Protein of unknown function, DUF647 | chr2:13291197-13293794 REVERSE LENGTH=1673	1
uucucaagaaggugcaugaac	AT3G23920.1	4	-1	1	21	927	947	UUCUCAAGAAGGUGCAUGAAC	:::: :::.:::::::. .:	CUUCAAGCAUCUUCUUGGAGA	Cleavage	| Symbols: BAM1, BMY7, TR-BAMY | beta-amylase 1 | chr3:8641569-8644449 FORWARD LENGTH=2131	1
uucucaagaaggugcaugaac	AT5G51340.1	4	-1	1	21	1560	1580	UUCUCAAGAAGGUGCAUGAAC	::::: .::::::::::	ACAGAUGCAGUUUCUUGAGAA	Cleavage	| Symbols: | Tetratricopeptide repeat (TPR)-like superfamily protein | chr5:20862943-20867370 FORWARD LENGTH=2719	1
uucucaagaaggugcaugaac	AT3G29641.1	4	-1	1	21	947	967	UUCUCAAGAAGGUGCAUGAAC	::.: :.:::::::: :::.	UUUUAGGUACCUUCUUUAGAG	Cleavage	| Symbols: | transposable element gene | chr3:11490749-11493971 REVERSE LENGTH=3223	2
uucucaagaaggugcaugaac	AT3G29641.1	4	-1	1	21	703	723	UUCUCAAGAAGGUGCAUGAAC	:.:: :::.:::: :.:::	CCUUAUUCACUUUCUGGGGAA	Cleavage	| Symbols: | transposable element gene | chr3:11490749-11493971 REVERSE LENGTH=3223	2
uucucaagaaggugcaugaac	AT2G05170.1	4	-1	1	21	1862	1882	UUCUCAAGAAGGUGCAUGAAC	:: :::::..:::: ::::.	AUUAAUGCAUUUUCUCGAGAG	Cleavage	| Symbols: ATVPS11, VPS11 | vacuolar protein sorting 11 | chr2:1869877-1873812 FORWARD LENGTH=3334	1
uucucaagaaggugcaugaac	AT4G22415.1	4	-1	1	21	291	311	UUCUCAAGAAGGUGCAUGAAC	:::: ::..:::::: .:::	UUUCAGGCGUCUUCUUCGGAA	Cleavage	| Symbols: | transposable element gene | chr4:11820325-11825184 REVERSE LENGTH=4860	1
uucucaagaaggugcaugaac	AT2G48060.1	4	-1	1	21	3425	3445	UUCUCAAGAAGGUGCAUGAAC	: ::::...: :::::::::	CUGCAUGUGUCCUCUUGAGAA	Translation	| Symbols: | unknown protein; FUNCTIONS IN: molecular_function unknown; INVOLVED IN: biological_process unknown; LOCATED IN: endomembrane system; EXPRESSED IN: shoot, sperm cell; CONTAINS InterPro DOMAIN/s: Protein of unknown function DUF3595 (InterPro:IPR021999); Has 533 Blast hits to 341 proteins in 95 species: Archae - 2; Bacteria - 15; Metazoa - 318; Fungi - 0; Plants - 93; Viruses - 0; Other…	1
uucucaagaaggugcaugaac	AT1G49920.1	4	-1	1	21	1470	1490	UUCUCAAGAAGGUGCAUGAAC	::::::..:::::: :.:	CAACAUGCAUUUUCUUGUGGA	Cleavage	| Symbols: | MuDR family transposase | chr1:18481774-18484233 REVERSE LENGTH=2382	1
uucucaagaaggugcaugaac	AT1G07910.1	4	-1	1	21	822	842	UUCUCAAGAAGGUGCAUGAAC	::::: :..::::::::::	GUUCAAUGAUUUUCUUGAGAA	Cleavage	| Symbols: ATRNL, RNL, AtRLG1 | RNAligase | chr1:2445470-2454645 FORWARD LENGTH=3787	1
uucucaagaaggugcaugaac	AT1G07910.2	4	-1	1	21	927	947	UUCUCAAGAAGGUGCAUGAAC	::::: :..::::::::::	GUUCAAUGAUUUUCUUGAGAA	Cleavage	| Symbols: ATRNL, RNL, AtRLG1 | RNAligase | chr1:2446086-2454645 FORWARD LENGTH=3892	1
uucucaagaaggugcaugaac	AT1G54550.1	4	-1	1	21	826	849	UUCUCAAGAAGGUG---CAUGAAC	::::: :::.::.:::::::	UAUCAUGGACCACUUUUUUGAGAA	Cleavage	| Symbols: | F-box and associated interaction domains-containing protein | chr1:20369651-20370986 FORWARD LENGTH=1336	1
uucucaagaaggugcaugaac	AT3G59110.1	4	-1	1	21	2145	2165	UUCUCAAGAAGGUGCAUGAAC	::.::: .::::: :::::	UCUCGUGCUUCUUCUGGAGAA	Cleavage	| Symbols: | Protein kinase superfamily protein | chr3:21854719-21858204 FORWARD LENGTH=2417	1
uucucaagaaggugcaugaac	AT1G72320.3	4	-1	1	21	1343	1363	UUCUCAAGAAGGUGCAUGAAC	:::: : :.::::::::: :	AUUCAAGGAUCUUCUUGAGCA	Cleavage	| Symbols: APUM23, PUM23 | pumilio 23 | chr1:27228160-27232996 REVERSE LENGTH=2727	2
uucucaagaaggugcaugaac	AT1G72320.2	4	-1	1	21	1355	1375	UUCUCAAGAAGGUGCAUGAAC	:::: : :.::::::::: :	AUUCAAGGAUCUUCUUGAGCA	Cleavage	| Symbols: APUM23, PUM23 | pumilio 23 | chr1:27228153-27232999 REVERSE LENGTH=2746	2
uucucaagaaggugcaugaac	AT2G12195.1	4	-1	1	21	1415	1434	UUCUCAAGAAGGUGCAUGAAC	:: :::: ::.::.:::::::	GUACAUG-ACUUUUUUGAGAA	Cleavage	| Symbols: | transposable element gene | chr2:4894628-4898737 REVERSE LENGTH=4110	1
uucucaagaaggugcaugaac	AT4G13160.1	4	-1	1	21	753	773	UUCUCAAGAAGGUGCAUGAAC	: :::..::::::::::	AGAAAAGCAUUUUCUUGAGAA	Cleavage	| Symbols: | Protein of unknown function, DUF593 | chr4:7653647-7654925 FORWARD LENGTH=1103	1
uucucaagaaggugcaugaac	AT1G07175.1	4.5	-1	1	21	81	101	UUCUCAAGAAGGUGCAUGAAC	:::.:::::..::::::. :	GUUUAUGCAUUUUCUUGGCAC	Cleavage	| Symbols: | unknown protein; FUNCTIONS IN: molecular_function unknown; INVOLVED IN: biological_process unknown; LOCATED IN: endomembrane system; BEST Arabidopsis thaliana protein match is: unknown protein (TAIR:AT2G29995.1); Has 30201 Blast hits to 17322 proteins in 780 species: Archae - 12; Bacteria - 1396; Metazoa - 17338; Fungi - 3422; Plants - 5037; Viruses - 0; Other Eukaryotes - 2996 (sour…	1
uucucaagaaggugcaugaac	AT3G55740.2	4.5	-1	1	21	660	680	UUCUCAAGAAGGUGCAUGAAC	:::.:::.::.::.: ::::	GUUUAUGUACUUUUUAGAGAU	Cleavage	| Symbols: PROT2, ATPROT2 | proline transporter 2 | chr3:20695527-20698271 FORWARD LENGTH=1679	1
uucucaagaaggugcaugaac	AT3G55740.1	4.5	-1	1	21	702	722	UUCUCAAGAAGGUGCAUGAAC	:::.:::.::.::.: ::::	GUUUAUGUACUUUUUAGAGAU	Cleavage	| Symbols: PROT2, ATPROT2 | proline transporter 2 | chr3:20695499-20698265 FORWARD LENGTH=1715	1
uucucaagaaggugcaugaac	AT5G02720.1	4.5	-1	1	21	351	371	UUCUCAAGAAGGUGCAUGAAC	:::.::::: :: .:::::.:	GUUUAUGCAGCUAUUUGAGGA	Cleavage	| Symbols: | unknown protein; BEST Arabidopsis thaliana protein match is: unknown protein (TAIR:AT3G53490.1); Has 47 Blast hits to 47 proteins in 13 species: Archae - 0; Bacteria - 0; Metazoa - 0; Fungi - 0; Plants - 47; Viruses - 0; Other Eukaryotes - 0 (source: NCBI BLink). | chr5:613782-614313 REVERSE LENGTH=417	1
uucucaagaaggugcaugaac	AT1G41890.1	4.5	-1	1	21	2419	2439	UUCUCAAGAAGGUGCAUGAAC	:::.:::.::.::.: ::::	GUUUAUGUACUUUUUAGAGAU	Cleavage	| Symbols: | pseudogene, proline transporter 2, similar to GB:CAA65053 from (Arabidopsis thaliana); blastp match of 57% identity and 6.6e-110 P-value to GP|7415521|dbj|BAA93437.1||AB022783 amino acid permease {Oryza sativa} | chr1:15652635-15656463 REVERSE LENGTH=3829	1
uucucaagaaggugcaugaac	AT1G42690.1	4.5	-1	1	21	243	263	UUCUCAAGAAGGUGCAUGAAC	::::::::.. :: ::::::.	GUUCAUGCGUAUUGUUGAGAG	Translation	| Symbols: | transposable element gene | chr1:16043755-16045041 FORWARD LENGTH=1287	1
uucucaagaaggugcaugaac	AT3G30418.1	4.5	-1	1	21	488	508	UUCUCAAGAAGGUGCAUGAAC	:::..::.:..::. ::::::	GUUUGUGUAUUUUUAUGAGAA	Cleavage	| Symbols: | transposable element gene | chr3:12050702-12056135 REVERSE LENGTH=5434	1
uucucaagaaggugcaugaac	AT5G04910.1	4.5	-1	1	21	576	596	UUCUCAAGAAGGUGCAUGAAC	:: :.::::.:::: :::::	GUGCGUGCAUCUUCAUGAGAU	Cleavage	| Symbols: | unknown protein; Has 71 Blast hits to 71 proteins in 36 species: Archae - 0; Bacteria - 0; Metazoa - 17; Fungi - 0; Plants - 40; Viruses - 0; Other Eukaryotes - 14 (source: NCBI BLink). | chr5:1437614-1438770 FORWARD LENGTH=750	1
uucucaagaaggugcaugaac	AT2G02930.1	4.5	-1	1	21	894	914	UUCUCAAGAAGGUGCAUGAAC	:: ..::.:: :::::::::.	GUGUGUGUACGUUCUUGAGAG	Translation	| Symbols: ATGSTF3, GST16, GSTF3 | glutathione S-transferase F3 | chr2:851164-852222 REVERSE LENGTH=939	1
uucucaagaaggugcaugaac	AT2G42430.1	4.5	-1	1	21	274	294	UUCUCAAGAAGGUGCAUGAAC	:: :::::: ::::::::.:	GUGCAUGCAAGUUCUUGAGGA	Translation	| Symbols: LBD16, ASL18 | lateral organ boundaries-domain 16 | chr2:17663444-17665295 FORWARD LENGTH=1104	1
uucucaagaaggugcaugaac	AT2G17330.1	4.5	-1	1	21	1881	1901	UUCUCAAGAAGGUGCAUGAAC	:::::: ::.:: .:::.::.	GUUCAUACAUCUCUUUGGGAG	Cleavage	| Symbols: CYP51G2, CYP51A1 | putative obtusifoliol 14-alpha demethylase. Expressed pseudogene. | chr2:7537337-7539422 REVERSE LENGTH=2086	1
uucucaagaaggugcaugaac	AT1G34220.2	4.5	-1	1	21	656	676	UUCUCAAGAAGGUGCAUGAAC	:: :.:::::::::: ::::	GUACGUGCACCUUCUCCAGAA	Cleavage	| Symbols: | Regulator of Vps4 activity in the MVB pathway protein | chr1:12462852-12466089 REVERSE LENGTH=2288	1
uucucaagaaggugcaugaac	AT1G34220.1	4.5	-1	1	21	657	677	UUCUCAAGAAGGUGCAUGAAC	:: :.:::::::::: ::::	GUACGUGCACCUUCUCCAGAA	Cleavage	| Symbols: | Regulator of Vps4 activity in the MVB pathway protein | chr1:12462849-12466000 REVERSE LENGTH=2292	1
uucucaagaaggugcaugaac	AT3G07630.2	4.5	-1	1	21	1407	1427	UUCUCAAGAAGGUGCAUGAAC	:: ::...:::.:: ::::	UAUCCUGUGUCUUUUUUAGAA	Cleavage	| Symbols: ADT2 | arogenate dehydratase 2 | chr3:2435445-2437965 FORWARD LENGTH=1508	2
uucucaagaaggugcaugaac	AT3G10490.1	4.5	-1	1	21	1718	1737	UUCUCAAGAAGGUGCAUGAAC	:::: ::::.::: :::::::	GUUCUUGCAUCUU-UUGAGAA	Cleavage	| Symbols: ANAC051 | NAC domain containing protein 52 | chr3:3267879-3270883 FORWARD LENGTH=1792	1
uucucaagaaggugcaugaac	AT3G10490.2	4.5	-1	1	21	1719	1738	UUCUCAAGAAGGUGCAUGAAC	:::: ::::.::: :::::::	GUUCUUGCAUCUU-UUGAGAA	Cleavage	| Symbols: ANAC052, NAC052 | NAC domain containing protein 52 | chr3:3267835-3270883 FORWARD LENGTH=1793	1
uucucaagaaggugcaugaac	AT4G21700.1	4.5	-1	1	21	1985	2005	UUCUCAAGAAGGUGCAUGAAC	::::::. .:::::::.: :	UUUCAUGUCUCUUCUUGGGUA	Cleavage	| Symbols: | Protein of unknown function (DUF2921) | chr4:11529956-11532844 FORWARD LENGTH=2889	1
uucucaagaaggugcaugaac	AT3G13330.1	4.5	-1	1	21	495	515	UUCUCAAGAAGGUGCAUGAAC	::::::. .:::.: :::::	AUUCAUGUCUCUUUUGGAGAA	Cleavage	| Symbols: PA200 | proteasome activating protein 200 | chr3:4319647-4330061 REVERSE LENGTH=5608	1
uucucaagaaggugcaugaac	AT1G03060.1	4.5	-1	1	21	3789	3809	UUCUCAAGAAGGUGCAUGAAC	::::::.:: ::::::. :.	UUUCAUGUACAUUCUUGGUAG	Translation	| Symbols: SPI | Beige/BEACH domain ;WD domain, G-beta repeat protein | chr1:712473-726891 REVERSE LENGTH=11304	2
uucucaagaaggugcaugaac	AT5G28698.1	4.5	-1	1	21	717	737	UUCUCAAGAAGGUGCAUGAAC	::: ::: ::.::::::: :.	GUUGAUGGACUUUCUUGAAAG	Cleavage	| Symbols: | transposable element gene | chr5:10750394-10752193 FORWARD LENGTH=1800	1
uucucaagaaggugcaugaac	AT3G05220.2	4.5	-1	1	21	64	85	UUCUCAAGAAGGU-GCAUGAAC	:.:::. ::.::::::::::	AAUUAUGUUACUUUCUUGAGAA	Cleavage	| Symbols: | Heavy metal transport/detoxification superfamily protein | chr3:1489419-1491314 FORWARD LENGTH=1896	1
uucucaagaaggugcaugaac	AT1G06580.1	4.5	-1	1	21	161	183	UUCUCAAGAAGGUGC--AUGAAC	::::: :::.::::: :::::	CUUCAUCGGCAUCUUCUGGAGAA	Cleavage	| Symbols: | Pentatricopeptide repeat (PPR) superfamily protein | chr1:2014003-2016054 REVERSE LENGTH=2052	1
uucucaagaaggugcaugaac	AT1G33350.1	4.5	-1	1	21	2044	2065	UUCUCAA-GAAGGUGCAUGAAC	:::::.:.:::. :::::::	CCUCAUGUAUCUUUAUUGAGAA	Cleavage	| Symbols: | Pentatricopeptide repeat (PPR) superfamily protein | chr1:12089403-12091687 REVERSE LENGTH=2285	1
uucucaagaaggugcaugaac	AT1G11290.1	4.5	-1	1	21	2107	2126	UUCUCAAGAAGGUGCAUGAAC	::.::::.. ::::::::::	AUUUAUGCGU-UUCUUGAGAA	Translation	| Symbols: CRR22 | Pentatricopeptide repeat (PPR) superfamily protein | chr1:3791454-3793883 REVERSE LENGTH=2430	1
uucucaagaaggugcaugaac	AT3G53065.1	4.5	-1	1	21	235	255	UUCUCAAGAAGGUGCAUGAAC	: .:::::::::.::: ::	AUAUAUGCACCUUUUUGCGAC	Cleavage	| Symbols: | D-galactoside/L-rhamnose binding SUEL lectin protein | chr3:19672873-19673471 FORWARD LENGTH=459	1
uucucaagaaggugcaugaac	AT3G06010.1	4.5	-1	1	21	1517	1537	UUCUCAAGAAGGUGCAUGAAC	: :.. :.:.::::: :::::	GAUUGCGUAUCUUCUGGAGAA	Cleavage	| Symbols: ATCHR12 | Homeotic gene regulator | chr3:1802228-1807478 REVERSE LENGTH=3710	2
uucucaagaaggugcaugaac	AT3G06010.1	4.5	-1	1	21	2414	2434	UUCUCAAGAAGGUGCAUGAAC	:::: :: :::::::::	UCUCAUUGACGUUCUUGAGAU	Translation	| Symbols: ATCHR12 | Homeotic gene regulator | chr3:1802228-1807478 REVERSE LENGTH=3710	2
uucucaagaaggugcaugaac	AT4G06682.1	4.5	-1	1	21	2093	2113	UUCUCAAGAAGGUGCAUGAAC	::: ::: :.:::.:: ::::	GUUGAUGAAUCUUUUUCAGAA	Cleavage	| Symbols: | transposable element gene | chr4:3908146-3912063 FORWARD LENGTH=3918	1
uucucaagaaggugcaugaac	AT4G14520.3	4.5	-1	1	21	226	246	UUCUCAAGAAGGUGCAUGAAC	::: ::.:.::: ::::::	CUUCUUGUAUCUUGUUGAGAU	Cleavage	| Symbols: | DNA-directed RNA polymerase II-related | chr4:8341335-8343234 FORWARD LENGTH=1076	1
uucucaagaaggugcaugaac	AT1G55030.1	4.5	-1	1	21	1053	1073	UUCUCAAGAAGGUGCAUGAAC	:::::: :::::::::	AUGUUUGCACCAUCUUGAGAA	Translation	| Symbols: | RNI-like superfamily protein | chr1:20530417-20531768 REVERSE LENGTH=1269	1
uucucaagaaggugcaugaac	AT1G32160.1	4.5	-1	1	21	1273	1293	UUCUCAAGAAGGUGCAUGAAC	::.:::::.::::::.	ACAUUUGUACCUUUUUGAGAG	Cleavage	| Symbols: | Protein of unknown function (DUF760) | chr1:11568665-11570387 FORWARD LENGTH=1403	1
uucucaagaaggugcaugaac	AT1G72320.3	4.5	-1	1	21	2706	2726	UUCUCAAGAAGGUGCAUGAAC	:::::: : :::.:::.::	AUUCAUGAAACUUUUUGGGAU	Cleavage	| Symbols: APUM23, PUM23 | pumilio 23 | chr1:27228160-27232996 REVERSE LENGTH=2727	2
uucucaagaaggugcaugaac	AT1G72320.2	4.5	-1	1	21	2718	2738	UUCUCAAGAAGGUGCAUGAAC	:::::: : :::.:::.::	AUUCAUGAAACUUUUUGGGAU	Cleavage	| Symbols: APUM23, PUM23 | pumilio 23 | chr1:27228153-27232999 REVERSE LENGTH=2746	2
uucucaagaaggugcaugaac	AT2G19803.1	4.5	-1	1	21	21	41	UUCUCAAGAAGGUGCAUGAAC	::: ::.: ::: :::::::	CUUCUUGUAGCUUGUUGAGAA	Cleavage	| Symbols: | transposable element gene | chr2:8540457-8540990 FORWARD LENGTH=534	1
uucucaagaaggugcaugaac	AT1G48095.1	4.5	-1	1	21	316	336	UUCUCAAGAAGGUGCAUGAAC	:: :::.:::: .:::.::.	CUUGAUGUACCUGUUUGGGAG	Cleavage	| Symbols: | unknown protein; BEST Arabidopsis thaliana protein match is: unknown protein (TAIR:AT1G36960.1); Has 82 Blast hits to 82 proteins in 3 species: Archae - 0; Bacteria - 0; Metazoa - 0; Fungi - 0; Plants - 82; Viruses - 0; Other Eukaryotes - 0 (source: NCBI BLink). | chr1:17760142-17761998 FORWARD LENGTH=912	1
uucucaagaaggugcaugaac	AT5G41310.1	5	-1	1	21	616	637	UUCUCAAGA-AGGUGCAUGAAC	:::.:::.:.:: ::::::::.	GUUUAUGUAUCUAUCUUGAGAG	Cleavage	| Symbols: | P-loop nucleoside triphosphate hydrolases superfamily protein with CH (Calponin Homology) domain | chr5:16516634-16522392 REVERSE LENGTH=2886	1
uucucaagaaggugcaugaac	AT1G78850.1	5	-1	1	21	1417	1437	UUCUCAAGAAGGUGCAUGAAC	:::..::.:::::.:: : ::	GUUUGUGUACCUUUUUAAAAA	Cleavage	| Symbols: | D-mannose binding lectin protein with Apple-like carbohydrate-binding domain | chr1:29641926-29643431 REVERSE LENGTH=1506	1
uucucaagaaggugcaugaac	AT4G12640.1	5	-1	1	21	1721	1741	UUCUCAAGAAGGUGCAUGAAC	:::.:::::.. ::: :::.:	GUUUAUGCAUUAUCUGGAGGA	Translation	| Symbols: | RNA recognition motif (RRM)-containing protein | chr4:7462599-7467862 FORWARD LENGTH=2802	1
uucucaagaaggugcaugaac	AT2G25170.1	5	-1	1	21	1413	1433	UUCUCAAGAAGGUGCAUGAAC	: :::::::..:::::::	GCUCAUGCAUUUUCUUGAUGC	Cleavage	| Symbols: PKL, GYM, CHD3, CHR6, SSL2 | chromatin remodeling factor CHD3 (PICKLE) | chr2:10713807-10723986 FORWARD LENGTH=4402	1
uucucaagaaggugcaugaac	AT1G49340.1	5	-1	1	21	3396	3416	UUCUCAAGAAGGUGCAUGAAC	:::..:::..:::::: :: :	GUUUGUGCGUCUUCUUCAGCA	Cleavage	| Symbols: ATPI4K ALPHA | Phosphatidylinositol 3- and 4-kinase family protein | chr1:18252355-18264462 FORWARD LENGTH=6455	1
uucucaagaaggugcaugaac	AT1G49340.2	5	-1	1	21	3396	3416	UUCUCAAGAAGGUGCAUGAAC	:::..:::..:::::: :: :	GUUUGUGCGUCUUCUUCAGCA	Cleavage	| Symbols: ATPI4K ALPHA | Phosphatidylinositol 3- and 4-kinase family protein | chr1:18252355-18264462 FORWARD LENGTH=6582	1
uucucaagaaggugcaugaac	AT5G65410.1	5	-1	1	21	133	153	UUCUCAAGAAGGUGCAUGAAC	.::: :.:::: ::::.:	GGAUAUGAAUCUUCAUGAGGA	Cleavage	| Symbols: ATHB25, ZFHD2, HB25, ZHD1 | homeobox protein 25 | chr5:26136094-26137183 FORWARD LENGTH=1090	2
uucucaagaaggugcaugaac	AT4G14280.1	5	-1	1	21	735	755	UUCUCAAGAAGGUGCAUGAAC	:. ::. :::: :::::::	UCUUCUGUUCCUUGUUGAGAA	Cleavage	| Symbols: | ARM repeat superfamily protein | chr4:8222518-8225185 FORWARD LENGTH=2508	2
uucucaagaaggugcaugaac	AT3G06210.1	5	-1	1	21	2525	2544	UUCUCAAGAAGGUGCAUGAAC	:::::::. ::: ::::::::	GUUCAUGUUCCU-CUUGAGAA	Cleavage	| Symbols: | ARM repeat superfamily protein | chr3:1880093-1883491 FORWARD LENGTH=2697	1
uucucaagaaggugcaugaac	AT5G32630.1	5	-1	1	21	2893	2914	UUCUCAAGAAGG-UGCAUGAAC	::.::::: :::::: :::::	UUUUAUGCAGCCUUCUAGAGAA	Cleavage	| Symbols: | transposable element gene | chr5:12310537-12315067 REVERSE LENGTH=4531	1
uucucaagaaggugcaugaac	AT1G07830.1	5	-1	1	21	779	799	UUCUCAAGAAGGUGCAUGAAC	::: :::. .:::.::::::	GUUGAUGUUUCUUUUUGAGAC	Cleavage	| Symbols: | ribosomal protein L29 family protein | chr1:2422241-2423655 FORWARD LENGTH=850	1
uucucaagaaggugcaugaac	AT2G23930.2	5	-1	1	21	191	211	UUCUCAAGAAGGUGCAUGAAC	::::::: :.::: ::: :.:	GUUCAUGAAUCUUGUUGUGGA	Cleavage	| Symbols: SNRNP-G | probable small nuclear ribonucleoprotein G | chr2:10182251-10183240 FORWARD LENGTH=537	1
uucucaagaaggugcaugaac	AT2G23930.1	5	-1	1	21	213	233	UUCUCAAGAAGGUGCAUGAAC	::::::: :.::: ::: :.:	GUUCAUGAAUCUUGUUGUGGA	Cleavage	| Symbols: SNRNP-G | probable small nuclear ribonucleoprotein G | chr2:10182251-10183240 FORWARD LENGTH=559	1
uucucaagaaggugcaugaac	AT4G09455.1	5	-1	1	21	3743	3763	UUCUCAAGAAGGUGCAUGAAC	:::. ::::.: :::::.::	GUUUCUGCAUCCUCUUGGGAU	Translation	| Symbols: | transposable element gene | chr4:5987419-5991819 FORWARD LENGTH=4401	1
uucucaagaaggugcaugaac	AT1G62460.1	5	-1	1	21	3744	3764	UUCUCAAGAAGGUGCAUGAAC	:::. ::::.: :::::.::	GUUUCUGCAUCCUCUUGGGAU	Translation	| Symbols: | transposable element gene | chr1:23118657-23123058 FORWARD LENGTH=4402	1
uucucaagaaggugcaugaac	AT3G11500.1	5	-1	1	21	243	263	UUCUCAAGAAGGUGCAUGAAC	::::::: :.::: ::: :.:	GUUCAUGAAUCUUGUUGUGGA	Cleavage	| Symbols: | Small nuclear ribonucleoprotein family protein | chr3:3621409-3622606 REVERSE LENGTH=589	1
uucucaagaaggugcaugaac	AT5G27260.1	5	-1	1	21	72	92	UUCUCAAGAAGGUGCAUGAAC	::: .:::: ::::::: :.:	GUUGGUGCAACUUCUUGUGGA	Cleavage	| Symbols: | unknown protein; BEST Arabidopsis thaliana protein match is: unknown protein (TAIR:AT2G29880.1); Has 1807 Blast hits to 1807 proteins in 277 species: Archae - 0; Bacteria - 0; Metazoa - 736; Fungi - 347; Plants - 385; Viruses - 0; Other Eukaryotes - 339 (source: NCBI BLink). | chr5:9603943-9604930 FORWARD LENGTH=912	1
uucucaagaaggugcaugaac	AT5G35915.1	5	-1	1	21	72	92	UUCUCAAGAAGGUGCAUGAAC	::: .:::: ::::::: :.:	GUUGGUGCAACUUCUUGUGGA	Cleavage	| Symbols: | unknown pseudogene | chr5:14044866-14045859 FORWARD LENGTH=918	1
uucucaagaaggugcaugaac	AT4G36590.1	5	-1	1	21	17	37	UUCUCAAGAAGGUGCAUGAAC	:::.:: :: ::.:::::::	GUUUAUUCAAAUUUUUGAGAA	Translation	| Symbols: | MADS-box transcription factor family protein | chr4:17260937-17262227 REVERSE LENGTH=994	1
uucucaagaaggugcaugaac	AT1G03060.1	5	-1	1	21	3743	3764	UUCUCAAGAAGGU-GCAUGAAC	: :::::. :.:::.:::::.:	GCUCAUGUUAUCUUUUUGAGGA	Cleavage	| Symbols: SPI | Beige/BEACH domain ;WD domain, G-beta repeat protein | chr1:712473-726891 REVERSE LENGTH=11304	2
uucucaagaaggugcaugaac	AT2G15042.1	5	-1	1	21	1575	1595	UUCUCAAGAAGGUGCAUGAAC	::::::: :: ::.:::. ::	GUUCAUGAACGUUUUUGGCAA	Translation	| Symbols: | Leucine-rich repeat (LRR) family protein | chr2:6510165-6512637 FORWARD LENGTH=1859	1
uucucaagaaggugcaugaac	AT3G47000.1	5	-1	1	21	1961	1981	UUCUCAAGAAGGUGCAUGAAC	::: :::..:.::. ::::.:	GUUGAUGUGCUUUUAUGAGGA	Cleavage	| Symbols: | Glycosyl hydrolase family protein | chr3:17313646-17316566 REVERSE LENGTH=2019	1
uucucaagaaggugcaugaac	AT1G16160.1	5	-1	1	21	1479	1499	UUCUCAAGAAGGUGCAUGAAC	::::: ::.::::: ::: .:	GUUCAAGCGCCUUCAUGAUGA	Cleavage	| Symbols: WAKL5 | wall associated kinase-like 5 | chr1:5535973-5538269 FORWARD LENGTH=2136	1
uucucaagaaggugcaugaac	AT2G21520.2	5	-1	1	21	327	347	UUCUCAAGAAGGUGCAUGAAC	::::: :::.. :::: ::::	GUUCAAGCAUUCUCUUAAGAA	Translation	| Symbols: | Sec14p-like phosphatidylinositol transfer family protein | chr2:9215519-9219208 FORWARD LENGTH=2325	1
uucucaagaaggugcaugaac	AT1G16110.1	5	-1	1	21	1547	1567	UUCUCAAGAAGGUGCAUGAAC	::::: ::..:::: ::: ::	GUUCAAGCGUCUUCAUGAAAA	Cleavage	| Symbols: WAKL6 | wall associated kinase-like 6 | chr1:5518373-5520891 FORWARD LENGTH=2358	1
uucucaagaaggugcaugaac	AT2G21520.1	5	-1	1	21	596	616	UUCUCAAGAAGGUGCAUGAAC	::::: :::.. :::: ::::	GUUCAAGCAUUCUCUUAAGAA	Translation	| Symbols: | Sec14p-like phosphatidylinositol transfer family protein | chr2:9215519-9219208 FORWARD LENGTH=2594	1
uucucaagaaggugcaugaac	AT3G49060.1	5	-1	1	21	1699	1719	UUCUCAAGAAGGUGCAUGAAC	:::: ::: :.::: ::.:::	GUUCCUGCUCUUUCAUGGGAA	Cleavage	| Symbols: | U-box domain-containing protein kinase family protein | chr3:18187214-18191935 REVERSE LENGTH=2647	1
uucucaagaaggugcaugaac	AT3G49060.2	5	-1	1	21	1726	1746	UUCUCAAGAAGGUGCAUGAAC	:::: ::: :.::: ::.:::	GUUCCUGCUCUUUCAUGGGAA	Cleavage	| Symbols: | U-box domain-containing protein kinase family protein | chr3:18186898-18191992 REVERSE LENGTH=2658	1
uucucaagaaggugcaugaac	AT3G11200.2	5	-1	1	21	398	418	UUCUCAAGAAGGUGCAUGAAC	::.:::....:: ::::::	UUUUAUGUGUUUUAUUGAGAU	Cleavage	| Symbols: AL2 | alfin-like 2 | chr3:3508042-3510552 REVERSE LENGTH=1404	1
uucucaagaaggugcaugaac	AT2G42850.1	5	-1	1	21	1339	1359	UUCUCAAGAAGGUGCAUGAAC	::::::::..:: ::: ::	UUUCAUGCAUUUUGUUGUGAC	Cleavage	| Symbols: CYP718 | cytochrome P450, family 718 | chr2:17831655-17833432 FORWARD LENGTH=1588	1
uucucaagaaggugcaugaac	AT1G52150.1	5	-1	1	21	406	426	UUCUCAAGAAGGUGCAUGAAC	::..::..:: :.::::::	CUUUGUGUGCCCUUUUGAGAU	Translation	| Symbols: ATHB-15, ATHB15, CNA, ICU4 | Homeobox-leucine zipper family protein / lipid-binding START domain-containing protein | chr1:19409711-19414678 REVERSE LENGTH=3430	1
uucucaagaaggugcaugaac	AT1G52150.2	5	-1	1	21	406	426	UUCUCAAGAAGGUGCAUGAAC	::..::..:: :.::::::	CUUUGUGUGCCCUUUUGAGAU	Translation	| Symbols: ATHB-15, ATHB15, CNA, ICU4 | Homeobox-leucine zipper family protein / lipid-binding START domain-containing protein | chr1:19409711-19414678 REVERSE LENGTH=3433	1
uucucaagaaggugcaugaac	AT1G52150.3	5	-1	1	21	406	426	UUCUCAAGAAGGUGCAUGAAC	::..::..:: :.::::::	CUUUGUGUGCCCUUUUGAGAU	Translation	| Symbols: ATHB-15, ATHB15, CNA, ICU4 | Homeobox-leucine zipper family protein / lipid-binding START domain-containing protein | chr1:19409711-19414678 REVERSE LENGTH=3509	1
uucucaagaaggugcaugaac	AT4G10480.2	5	-1	1	21	808	828	UUCUCAAGAAGGUGCAUGAAC	:::. : :::.::.:::::.	GUUUCUCCACUUUUUUGAGGC	Cleavage	| Symbols: | Nascent polypeptide-associated complex (NAC), alpha subunit family protein | chr4:6477876-6479165 REVERSE LENGTH=935	1
uucucaagaaggugcaugaac	AT4G10480.1	5	-1	1	21	811	831	UUCUCAAGAAGGUGCAUGAAC	:::. : :::.::.:::::.	GUUUCUCCACUUUUUUGAGGC	Cleavage	| Symbols: | Nascent polypeptide-associated complex (NAC), alpha subunit family protein | chr4:6477876-6479165 REVERSE LENGTH=938	1

## Sheet: Table S11. Secondary_WMD3
Table S11. List of predicted targets of miR825-5p/MIST1/phasiTNLs.
WMD3 (Araport 11)
phasiRNA	Gene ID	Hybridization energy	Aligment (Target gene 5'->3'/miRNA Rev. Comple)	Annotation
phasiR263-12	AT5G38850.1	-38.29kcal/mol (100.00 %)	CTTTACAAAGCCTACTCTCTA CTTTACAAAGCCTACTCTCTA *********************	Disease resistance protein (TIR-NBS-LRR class)
phasiR263-12	AT1G64070.1	-31.81kcal/mol (83.08 %)	CTTTACATAGTCTACTCTCTA CTTTACAAAGCCTACTCTCTA ******* ** **********	Disease resistance protein (TIR-NBS-LRR class)
phasiR263-12	AT1G63870.1	-30.44kcal/mol (79.50 %)	CTTTACAAAGTCGACTCTCTA CTTTACAAAGCCTACTCTCTA ********** * ********	Disease resistance protein (TIR-NBS-LRR class)
phasiR263-12	AT5G06600.1	-30.05kcal/mol (78.48 %)	TTTTATAAGGCCTACGCTCTC CTTTACAAAGCCTACTCTCTA .**** ** ****** ****	Ubiquitin-specific protease 12
phasiR263-12	AT5G06600.2	-30.05kcal/mol (78.48 %)	TTTTATAAGGCCTACGCTCTC CTTTACAAAGCCTACTCTCTA .**** ** ****** ****	Ubiquitin-specific protease 12
phasiR263-12	AT5G06600.3	-30.05kcal/mol (78.48 %)	TTTTATAAGGCCTACGCTCTC CTTTACAAAGCCTACTCTCTA .**** ** ****** ****	Ubiquitin-specific protease 12
phasiR263-12	AT1G63730.1	-29.78kcal/mol (77.77 %	CTTTACATAGCCGACTCTCTA CTTTACAAAGCCTACTCTCTA ******* **** ********	Disease resistance protein (TIR-NBS-LRR class)
phasiR263-12	AT5G58120.1	-29.78kcal/mol (77.77 %)	CTTTACATAGCCGACTCTCTA CTTTACAAAGCCTACTCTCTA ******* **** ********	Disease resistance protein (TIR-NBS-LRR class)
phasiR263-12	AT1G18250.1	-28.55kcal/mol (74.56 %)	GCTAACAAAGCCCACTCTCTT CTTTACAAAGCCTACTCTCTA ..* ******** *******	Pathogenesis-related thaumatin superfamily protein
phasiR263-12	AT1G18250.2	-28.55kcal/mol (74.56 %)	GCTAACAAAGCCCACTCTCTT CTTTACAAAGCCTACTCTCTA ..* ******** *******	Pathogenesis-related thaumatin superfamily protein
phasiR263-12	AT5G08740.1	-28.00kcal/mol (73.13 %)	GGTTATAAAGCCTACTATCTA CTTTACAAAGCCTACTCTCTA ..*** ********** ****	NAD(P)H dehydrogenase C1
phasiR263-12	AT5G57350.3	-27.79kcal/mol (72.58 %)	CATTGCAATGCCTACTGTCTT CTTTACAAAGCCTACTCTCTA * ** *** ******* ***	H[+]-ATPase 3
phasiR263-12	AT5G57350.1	-27.79kcal/mol (72.58 %)	CATTGCAATGCCTACTGTCTT CTTTACAAAGCCTACTCTCTA * ** *** ******* ***	H[+]-ATPase 3
phasiR263-12	AT5G57350.2	-27.79kcal/mol (72.58 %)	CATTGCAATGCCTACTGTCTT CTTTACAAAGCCTACTCTCTA * ** *** ******* ***	H[+]-ATPase 3
phasiR263-12	AT5G57350.4	-27.79kcal/mol (72.58 %)	CATTGCAATGCCTACTGTCTT CTTTACAAAGCCTACTCTCTA * ** *** ******* ***	H[+]-ATPase 3
phasiR263-12	AT1G66090.1	-26.53kcal/mol (69.29 %)	CCTTACATAACCTACTCTCTA CTTTACAAAGCCTACTCTCTA * ***** * ***********	Disease resistance protein (TIR-NBS class)
phasiR263-2	AT5G38850.1	-43.63kcal/mol (100.00 %)	CGTAGTGATGCCGATCTTCTA CGTAGTGATGCCGATCTTCTA *********************	Disease resistance protein (TIR-NBS-LRR class)
phasiR263-2	AT4G19520.1	-34.34kcal/mol (78.71 %)	AGTAGTGATGCCTATTTTCTA CGTAGTGATGCCGATCTTCTA .*********** ** *****	Disease resistance protein (TIR-NBS-LRR class)
phasiR263-2	AT4G19520.3	-34.34kcal/mol (78.71 %)	AGTAGTGATGCCTATTTTCTA CGTAGTGATGCCGATCTTCTA .*********** ** *****	Disease resistance protein (TIR-NBS-LRR class)
phasiR263-2	AT4G19520.2	-34.34kcal/mol (78.71 %)	AGTAGTGATGCCTATTTTCTA CGTAGTGATGCCGATCTTCTA .*********** ** *****	Disease resistance protein (TIR-NBS-LRR class)
phasiR263-2	AT4G19520.4	-34.34kcal/mol (78.71 %)	AGTAGTGATGCCTATTTTCTA CGTAGTGATGCCGATCTTCTA .*********** ** *****	Disease resistance protein (TIR-NBS-LRR class)
phasiR263-2	AT4G19520.5	-34.34kcal/mol (78.71 %)	AGTAGTGATGCCTATTTTCTA CGTAGTGATGCCGATCTTCTA .*********** ** *****	Disease resistance protein (TIR-NBS-LRR class)
phasiR263-2	AT5G17880.2	-29.62kcal/mol (67.89 %)	CGTGGTGATTCCAATCTTCTA CGTAGTGATGCCGATCTTCTA *** ***** ** ********	Disease resistance protein (TIR-NBS-LRR class)
phasiR263-2	AT5G17880.1	-29.62kcal/mol (67.89 %)	CGTGGTGATTCCAATCTTCTA CGTAGTGATGCCGATCTTCTA *** ***** ** ********	Disease resistance protein (TIR-NBS-LRR class)
phasiR263-2	AT5G44920.2	-29.62kcal/mol (67.89 %)	CGTGGTGATTCCAATCTTCTA CGTAGTGATGCCGATCTTCTA *** ***** ** ********	Toll-Interleukin-Resistance (TIR) domain family protein
phasiR263-2	AT5G44920.1	-29.62kcal/mol (67.89 %)	CGTGGTGATTCCAATCTTCTA CGTAGTGATGCCGATCTTCTA *** ***** ** ********	Toll-Interleukin-Resistance (TIR) domain family protein
phasiR263-2	AT1G63870.1	-28.02kcal/mol (64.22 %)	CATAGTGATGACCATCTTCTA CGTAGTGATGCCGATCTTCTA * ******** * ********	Disease resistance protein (TIR-NBS-LRR class)
phasiR263-2	AT5G45080.1	-25.59kcal/mol (58.65 %)	CATAGTGATTCCCATCTTCTA CGTAGTGATGCCGATCTTCTA * ******* ** ********	Phloem protein 2-A6
phasiR263-19	AT5G38850.1	-35.69kcal/mol (100.00 %)	CTCGCCAATAAATCTCTAATA CTCGCCAATAAATCTCTAATA *********************	Disease resistance protein (TIR-NBS-LRR class)
phasiR263-19	AT5G48130.1	-29.43kcal/mol (82.46 %)	TACGCCAGTAAATCTGTAATA CTCGCCAATAAATCTCTAATA ..***** ******* *****	Phototropic-responsive NPH3 family protein
phasiR263-19	AT1G63730.1	-24.06kcal/mol (67.41 %)	CTCGCATATAAATCTCTCATA CTCGCCAATAAATCTCTAATA ***** ********** ***	Disease resistance protein (TIR-NBS-LRR class)
phasiR263-9	AT5G38850.1	-43.59kcal/mol (100.00 %)	ACGGAAACAGACCGGAGATTT ACGGAAACAGACCGGAGATTT *********************	Disease resistance protein (TIR-NBS-LRR class)
phasiR263-9	AT1G63750.3	-42.51kcal/mol (97.52 %)	GCGGAAGCAGACCGGGGATTT ACGGAAACAGACCGGAGATTT .***** ******** *****	Disease resistance protein (TIR-NBS-LRR class)
phasiR263-9	AT1G63750.2	-42.51kcal/mol (97.52 %)	GCGGAAGCAGACCGGGGATTT ACGGAAACAGACCGGAGATTT .***** ******** *****	Disease resistance protein (TIR-NBS-LRR class)
phasiR263-9	AT1G63750.1	-42.51kcal/mol (97.52 %)	GCGGAAGCAGACCGGGGATTT ACGGAAACAGACCGGAGATTT .***** ******** *****	Disease resistance protein (TIR-NBS-LRR class)
phasiR263-9	AT3G04210.1	-41.04kcal/mol (94.15 %)	AAGGAAGCAGACCGGAGATTT ACGGAAACAGACCGGAGATTT * **** **************	Disease resistance protein (TIR-NBS-LRR class)
phasiR263-9	AT3G04210.2	-41.04kcal/mol (94.15 %)	AAGGAAGCAGACCGGAGATTT ACGGAAACAGACCGGAGATTT * **** **************	Disease resistance protein (TIR-NBS-LRR class)
phasiR263-9	AT1G63870.1	-39.65kcal/mol (90.96 %)	ACGGAAGCAGACCGGGGAATT ACGGAAACAGACCGGAGATTT ****** ******** ** **	Disease resistance protein (TIR-NBS-LRR class)
phasiR263-9	AT1G68960.2	-39.27kcal/mol (90.09 %)	TCGGAGAGAGACCGGAGATTT ACGGAAACAGACCGGAGATTT .**** * *************	Hypothetical protein (DUF295)
phasiR263-9	AT1G68960.1	-39.27kcal/mol (90.09 %)	TCGGAGAGAGACCGGAGATTT ACGGAAACAGACCGGAGATTT .**** * *************	Hypothetical protein (DUF295)
phasiR263-9	AT4G16930.1	-38.29kcal/mol (87.84 %)	TAGGAAACAGACCGGAGAATT ACGGAAACAGACCGGAGATTT ..**************** **	Toll-Interleukin-Resistance (TIR) domain-containing protein
phasiR263-9	AT5G46470.1	-38.03kcal/mol (87.24 %)	GAGGAAACAGACCGGAGACTT ACGGAAACAGACCGGAGATTT ..**************** **	Disease resistance protein (TIR-NBS-LRR class)
phasiR263-9	AT3G25510.2	-36.91kcal/mol (84.68 %)	AAAGAAACAGACCGGAGATTT ACGGAAACAGACCGGAGATTT * ******************	Disease resistance protein (TIR-NBS-LRR class)
phasiR263-9	AT3G25510.1	-36.91kcal/mol (84.68 %)	AAAGAAACAGACCGGAGATTT ACGGAAACAGACCGGAGATTT * ******************	Disease resistance protein (TIR-NBS-LRR class)
phasiR263-9	AT1G57630.1	-36.80kcal/mol (84.42 %)	AAAGAAGCAGACCGGAGATTT ACGGAAACAGACCGGAGATTT * *** **************	Toll-Interleukin-Resistance (TIR) domain-containing protein
phasiR263-9	AT5G40060.1	-36.55kcal/mol (83.85 %)	CAGGAAACAGACCGGTGATTT ACGGAAACAGACCGGAGATTT ..************* *****	Disease resistance protein (NBS-LRR class) family
phasiR263-9	AT5G40060.2	-36.55kcal/mol (83.85 %)	CAGGAAACAGACCGGTGATTT ACGGAAACAGACCGGAGATTT ..************* *****	Disease resistance protein (NBS-LRR class) family
phasiR263-9	AT1G15230.1	-36.19kcal/mol (83.02 %)	ATCGAAACAGGCCGGAGATTT ACGGAAACAGACCGGAGATTT * ******* **********	Hypothetical protein
phasiR263-9	AT1G63860.3	-36.07kcal/mol (82.75 %)	ACGGAACCAGACCGGAGAATT ACGGAAACAGACCGGAGATTT ****** *********** **	Disease resistance protein (TIR-NBS-LRR class) family
phasiR263-9	AT1G63860.4	-36.07kcal/mol (82.75 %)	ACGGAACCAGACCGGAGAATT ACGGAAACAGACCGGAGATTT ****** *********** **	Disease resistance protein (TIR-NBS-LRR class) family
phasiR263-9	AT1G63860.1	-36.07kcal/mol (82.75 %)	ACGGAACCAGACCGGAGAATT ACGGAAACAGACCGGAGATTT ****** *********** **	Disease resistance protein (TIR-NBS-LRR class) family
phasiR263-9	AT1G63860.5	-36.07kcal/mol (82.75 %)	ACGGAACCAGACCGGAGAATT ACGGAAACAGACCGGAGATTT ****** *********** **	Disease resistance protein (TIR-NBS-LRR class) family
phasiR263-9	AT1G63860.6	-36.07kcal/mol (82.75 %)	ACGGAACCAGACCGGAGAATT ACGGAAACAGACCGGAGATTT ****** *********** **	Disease resistance protein (TIR-NBS-LRR class) family
phasiR263-9	AT1G63860.2	-36.07kcal/mol (82.75 %)	ACGGAACCAGACCGGAGAATT ACGGAAACAGACCGGAGATTT ****** *********** **	Disease resistance protein (TIR-NBS-LRR class) family
phasiR263-9	AT5G41540.1	-34.57kcal/mol (79.31 %)	ACGGAAACAGAGCGGTGATTT ACGGAAACAGACCGGAGATTT *********** *** *****	Disease resistance protein (TIR-NBS-LRR class) family
phasiR263-9	AT4G36140.2	-34.08kcal/mol (78.18 %)	ATTGAAGCAGACTGGAGATTT ACGGAAACAGACCGGAGATTT * *** ***** ********	Disease resistance protein (TIR-NBS-LRR class)
phasiR263-9	AT4G36140.1	-34.08kcal/mol (78.18 %)	ATTGAAGCAGACTGGAGATTT ACGGAAACAGACCGGAGATTT * *** ***** ********	Disease resistance protein (TIR-NBS-LRR class)
phasiR263-9	AT5G41550.1	-34.08kcal/mol (78.18 %)	ACGGAAACAGAAGGGAGATTT ACGGAAACAGACCGGAGATTT *********** ********	Disease resistance protein (TIR-NBS-LRR class) family
phasiR263-9	AT1G66090.1	-33.62kcal/mol (77.13 %)	GCGGAAACAAACCGGAGAATT ACGGAAACAGACCGGAGATTT .******** ******** **	Disease resistance protein (TIR-NBS-LRR class)
phasiR263-9	AT5G18370.1	-33.07kcal/mol (75.87 %)	GAGAAAACAGACCGGAGATTT ACGGAAACAGACCGGAGATTT ..* *****************	Disease resistance protein (TIR-NBS-LRR class) family protein
phasiR263-9	AT5G16910.1	-33.03kcal/mol (75.77 %)	GAGGAGTCAGACTGGAGATTT ACGGAAACAGACCGGAGATTT ..*** ***** ********	Cellulose-synthase like D2
phasiR263-9	AT5G18350.1	-32.96kcal/mol (75.61 %)	GAGAAAGCAGACCGGAGATTT ACGGAAACAGACCGGAGATTT ..* ** **************	Disease resistance protein (TIR-NBS-LRR class) family
phasiR263-9	AT5G58120.1	-32.83kcal/mol (75.32 %)	CCGTAAACAGACCGGAGAATT ACGGAAACAGACCGGAGATTT .** ************** **	Disease resistance protein (TIR-NBS-LRR class) family
phasiR263-9	AT2G35940.2	-32.08kcal/mol (73.59 %)	ACGGAAACCCACCGGAGATCT ACGGAAACAGACCGGAGATTT ******** ********* *	BEL1-like homeodomain 1
phasiR263-9	AT2G35940.1	-32.08kcal/mol (73.59 %)	ACGGAAACCCACCGGAGATCT ACGGAAACAGACCGGAGATTT ******** ********* *	BEL1-like homeodomain 1
phasiR263-9	AT2G35940.3	-32.08kcal/mol (73.59 %)	ACGGAAACCCACCGGAGATCT ACGGAAACAGACCGGAGATTT ******** ********* *	BEL1-like homeodomain 1
phasiR263-9	AT5G50920.1	-31.75kcal/mol (72.84 %)	AAAGAATCAGACCGGAGATAG ACGGAAACAGACCGGAGATTT * *** ************	CLPC homologue 1
phasiR263-9	AT1G56540.1	-31.65kcal/mol (72.61 %)	AAGGAAACAAACTGGAGATTT ACGGAAACAGACCGGAGATTT * ******* ** ********	Disease resistance protein (TIR-NBS-LRR class) family
phasiR263-9	AT1G56540.2	-31.65kcal/mol (72.61 %)	AAGGAAACAAACTGGAGATTT ACGGAAACAGACCGGAGATTT * ******* ** ********	Disease resistance protein (TIR-NBS-LRR class) family
phasiR263-9	AT2G40820.2	-30.77kcal/mol (70.59 %)	CGGTAAGGAGACCGGAGATTT ACGGAAACAGACCGGAGATTT ..* ** *************	Stomatal closure actin-binding-like protein
phasiR263-9	AT2G40820.1	-30.77kcal/mol (70.59 %)	CGGTAAGGAGACCGGAGATTT ACGGAAACAGACCGGAGATTT ..* ** *************	Stomatal closure actin-binding-like protein
phasiR263-9	AT2G40820.3	-30.77kcal/mol (70.59 %)	CGGTAAGGAGACCGGAGATTT ACGGAAACAGACCGGAGATTT ..* ** *************	Stomatal closure actin-binding-like protein
phasiR263-9	AT2G40820.5	-30.77kcal/mol (70.59 %)	CGGTAAGGAGACCGGAGATTT ACGGAAACAGACCGGAGATTT ..* ** *************	Stomatal closure actin-binding-like protein
phasiR263-9	AT2G40820.4	-30.77kcal/mol (70.59 %)	CGGTAAGGAGACCGGAGATTT ACGGAAACAGACCGGAGATTT ..* ** *************	Stomatal closure actin-binding-like protein
phasiR263-9	AT5G17970.1	-30.68kcal/mol (70.38 %)	AAGAAAACAGACTGGAGATTT ACGGAAACAGACCGGAGATTT * * ******** ********	Disease resistance protein (TIR-NBS-LRR class) family
phasiR263-9	AT1G56510.1	-28.99kcal/mol (66.51 %	GCGCAAACAAACCGGAGATTT ACGGAAACAGACCGGAGATTT .** ***** ***********	Disease resistance protein (TIR-NBS-LRR class)
phasiR263-1	AT5G38850.1	-44.51kcal/mol (100.00 %)	ACGTAGTGATGCCGATCTTCT ACGTAGTGATGCCGATCTTCT *********************	Disease resistance protein (TIR-NBS-LRR class)
phasiR263-1	AT4G24020.1	-32.86kcal/mol (73.83 %)	AGCTTGTGATGCTGATCTTCA ACGTAGTGATGCCGATCTTCT * * ******* *******	NIN like protein 7
phasiR263-1	AT4G24020.2	-32.86kcal/mol (73.83 %)	AGCTTGTGATGCTGATCTTCA ACGTAGTGATGCCGATCTTCT * * ******* *******	NIN like protein 7
phasiR263-1	AT4G19520.1	-32.76kcal/mol (73.60 %)	AAGTAGTGATGCCTATTTTCT ACGTAGTGATGCCGATCTTCT * *********** ** ****	Disease resistance protein (TIR-NBS-LRR class)
phasiR263-1	AT4G19520.3	-32.76kcal/mol (73.60 %)	AAGTAGTGATGCCTATTTTCT ACGTAGTGATGCCGATCTTCT * *********** ** ****	Disease resistance protein (TIR-NBS-LRR class)
phasiR263-1	AT4G19520.2	-32.76kcal/mol (73.60 %)	AAGTAGTGATGCCTATTTTCT ACGTAGTGATGCCGATCTTCT * *********** ** ****	Disease resistance protein (TIR-NBS-LRR class)
phasiR263-1	AT4G19520.4	-32.76kcal/mol (73.60 %)	AAGTAGTGATGCCTATTTTCT ACGTAGTGATGCCGATCTTCT * *********** ** ****	Disease resistance protein (TIR-NBS-LRR class)
phasiR263-1	AT4G19520.5	-32.76kcal/mol (73.60 %)	AAGTAGTGATGCCTATTTTCT ACGTAGTGATGCCGATCTTCT * *********** ** ****	Disease resistance protein (TIR-NBS-LRR class)
phasiR263-1	AT1G63870.1	-26.44kcal/mol (59.40 %)	ACATAGTGATGACCATCTTCT ACGTAGTGATGCCGATCTTCT ** ******** * *******	Disease resistance protein (TIR-NBS-LRR class)

## Sheet: Table S11.Secondary_psRNATarget
Table S11. List of predicted targets of miR825-5p/MIST1/phasiTNLs.
psRNATarget Schema V2 (2017 release; TAIR Version 10)
siRNA	Target_Acc.	Expectation	UPE$	miRNA_start	miRNA_end	Target_start	Target_end	miRNA_aligned_fragment	alignment	Target_aligned_fragment	Inhibition	Target_Desc.	Multiplicity
phasiR263-12	AT5G38850.1	0	-1	1	21	684	704	UAGAGAGUAGGCUUUGUAAAG	:::::::::::::::::::::	CUUUACAAAGCCUACUCUCUA	Cleavage	| Symbols: | Disease resistance protein (TIR-NBS-LRR class) | chr5:15555156-15558732 FORWARD LENGTH=3294	1
phasiR263-2	AT5G38850.1	0	-1	1	21	304	324	UAGAAGAUCGGCAUCACUACG	:::::::::::::::::::::	CGUAGUGAUGCCGAUCUUCUA	Cleavage	| Symbols: | Disease resistance protein (TIR-NBS-LRR class) | chr5:15555156-15558732 FORWARD LENGTH=3294	1
phasiR263-19	AT5G38850.1	0	-1	1	21	1406	1426	UAUUAGAGAUUUAUUGGCGAG	:::::::::::::::::::::	CUCGCCAAUAAAUCUCUAAUA	Cleavage	| Symbols: | Disease resistance protein (TIR-NBS-LRR class) | chr5:15555156-15558732 FORWARD LENGTH=3294	1
phasiR263-9	AT5G38850.1	0	-1	1	21	346	366	AAAUCUCCGGUCUGUUUCCGU	:::::::::::::::::::::	ACGGAAACAGACCGGAGAUUU	Cleavage	| Symbols: | Disease resistance protein (TIR-NBS-LRR class) | chr5:15555156-15558732 FORWARD LENGTH=3294	1
phasiR263-9	AT4G04145.1	0	-1	1	21	2832	2852	AAAUCUCCGGUCUGUUUCCGU	:::::::::::::::::::	UAGGAAACAGACCGGAGAUUU	Cleavage	| Symbols: | transposable element gene | chr4:1989668-1993894 FORWARD LENGTH=4227	1
phasiR263-1	AT5G38850.1	0	-1	1	21	303	323	AGAAGAUCGGCAUCACUACGU	:::::::::::::::::::::	ACGUAGUGAUGCCGAUCUUCU	Cleavage	| Symbols: | Disease resistance protein (TIR-NBS-LRR class) | chr5:15555156-15558732 FORWARD LENGTH=3294	1
phasiR263-9	AT3G04210.1	0.5	-1	1	21	562	582	AAAUCUCCGGUCUGUUUCCGU	: ::::.::::::::::::::	AAGGAAGCAGACCGGAGAUUU	Cleavage	| Symbols: | Disease resistance protein (TIR-NBS class) | chr3:1105963-1108069 REVERSE LENGTH=1940	1
phasiR263-9	AT1G63750.3	1	-1	1	21	446	466	AAAUCUCCGGUCUGUUUCCGU	.:::::.::::::::.:::::	GCGGAAGCAGACCGGGGAUUU	Cleavage	| Symbols: | Disease resistance protein (TIR-NBS-LRR class) family | chr1:23650848-23655359 FORWARD LENGTH=3514	1
phasiR263-9	AT1G63750.2	1	-1	1	21	446	466	AAAUCUCCGGUCUGUUUCCGU	.:::::.::::::::.:::::	GCGGAAGCAGACCGGGGAUUU	Cleavage	| Symbols: | Disease resistance protein (TIR-NBS-LRR class) family | chr1:23650848-23655359 FORWARD LENGTH=3927	1
phasiR263-9	AT1G63750.1	1	-1	1	21	446	466	AAAUCUCCGGUCUGUUUCCGU	.:::::.::::::::.:::::	GCGGAAGCAGACCGGGGAUUU	Cleavage	| Symbols: | Disease resistance protein (TIR-NBS-LRR class) family | chr1:23650848-23655363 FORWARD LENGTH=4340	1
phasiR263-9	AT3G25510.1	1	-1	1	21	459	479	AAAUCUCCGGUCUGUUUCCGU	::::::::::::::::::	AAAGAAACAGACCGGAGAUUU	Cleavage	| Symbols: | disease resistance protein (TIR-NBS-LRR class), putative | chr3:9260838-9268797 REVERSE LENGTH=5946	1
phasiR263-9	AT5G18370.1	1	-1	1	21	483	503	AAAUCUCCGGUCUGUUUCCGU	: :::::::::::::::::	GAGAAAACAGACCGGAGAUUU	Cleavage	| Symbols: | Disease resistance protein (TIR-NBS-LRR class) family | chr5:6085036-6088926 REVERSE LENGTH=3633	1
phasiR263-12	AT1G64070.1	1.5	-1	1	21	680	700	UAGAGAGUAGGCUUUGUAAAG	::::::: ::.::::::::::	CUUUACAUAGUCUACUCUCUA	Cleavage	| Symbols: RLM1 | Disease resistance protein (TIR-NBS-LRR class) family | chr1:23779949-23783449 FORWARD LENGTH=2994	1
phasiR263-9	AT1G15230.1	1.5	-1	1	21	322	342	AAAUCUCCGGUCUGUUUCCGU	:. :::::::.::::::::::	AUCGAAACAGGCCGGAGAUUU	Cleavage	| Symbols: | unknown protein; FUNCTIONS IN: molecular_function unknown; INVOLVED IN: biological_process unknown; LOCATED IN: cellular_component unknown; EXPRESSED IN: 24 plant structures; EXPRESSED DURING: 15 growth stages; Has 26 Blast hits to 26 proteins in 12 species: Archae - 0; Bacteria - 0; Metazoa - 0; Fungi - 0; Plants - 26; Viruses - 0; Other Eukaryotes - 0 (source: NCBI BLink). | chr1:5…	1
phasiR263-9	AT1G68960.1	1.5	-1	1	21	585	605	AAAUCUCCGGUCUGUUUCCGU	::::.: :::::::::::::	UCGGAGAGAGACCGGAGAUUU	Cleavage	| Symbols: | Protein of unknown function (DUF295) | chr1:25929896-25931257 FORWARD LENGTH=1292	1
phasiR263-9	AT1G68960.2	1.5	-1	1	21	585	605	AAAUCUCCGGUCUGUUUCCGU	::::.: :::::::::::::	UCGGAGAGAGACCGGAGAUUU	Cleavage	| Symbols: | Protein of unknown function (DUF295) | chr1:25929896-25931257 FORWARD LENGTH=1362	1
phasiR263-9	AT1G57630.1	1.5	-1	1	21	363	383	AAAUCUCCGGUCUGUUUCCGU	:::.::::::::::::::	AAAGAAGCAGACCGGAGAUUU	Cleavage	| Symbols: | Toll-Interleukin-Resistance (TIR) domain family protein | chr1:21345639-21346157 FORWARD LENGTH=519	1
phasiR263-9	AT4G16930.1	1.5	-1	1	21	42	62	AAAUCUCCGGUCUGUUUCCGU	:::::::::::::::: ::	UAGGAAACAGACCGGAGAAUU	Cleavage	| Symbols: | Toll-Interleukin-Resistance (TIR) domain-containing protein | chr4:9529564-9530115 REVERSE LENGTH=465	1
phasiR263-9	AT5G40060.1	1.5	-1	1	21	348	368	AAAUCUCCGGUCUGUUUCCGU	::::::::::::: :::::	CAGGAAACAGACCGGUGAUUU	Cleavage	| Symbols: | Disease resistance protein (NBS-LRR class) family | chr5:16034576-16039096 FORWARD LENGTH=3866	1
phasiR263-9	AT5G46470.1	1.5	-1	1	21	342	362	AAAUCUCCGGUCUGUUUCCGU	:::::::::::::::: ::	GAGGAAACAGACCGGAGACUU	Cleavage	| Symbols: RPS6 | disease resistance protein (TIR-NBS-LRR class) family | chr5:18842701-18849741 FORWARD LENGTH=4849	2
phasiR263-9	AT5G17970.1	1.5	-1	1	21	348	368	AAAUCUCCGGUCUGUUUCCGU	: : ::::::::.::::::::	AAGAAAACAGACUGGAGAUUU	Cleavage	| Symbols: | Disease resistance protein (TIR-NBS-LRR class) family | chr5:5948999-5951619 REVERSE LENGTH=2343	1
phasiR263-9	AT5G18350.1	1.5	-1	1	21	360	380	AAAUCUCCGGUCUGUUUCCGU	: ::.::::::::::::::	GAGAAAGCAGACCGGAGAUUU	Cleavage	| Symbols: | Disease resistance protein (TIR-NBS-LRR class) family | chr5:6074069-6078569 REVERSE LENGTH=3738	1
phasiR263-12	AT1G63870.1	2	-1	1	21	689	709	UAGAGAGUAGGCUUUGUAAAG	::::::::::.: ::::::::	CUUUACAAAGUCGACUCUCUA	Cleavage	| Symbols: | Disease resistance protein (TIR-NBS-LRR class) family | chr1:23707131-23711901 REVERSE LENGTH=3096	1
phasiR263-12	AT5G08740.1	2	-1	1	21	1890	1910	UAGAGAGUAGGCUUUGUAAAG	:::.:::::::::: ::::	GGUUAUAAAGCCUACUAUCUA	Cleavage	| Symbols: NDC1 | NAD(P)H dehydrogenase C1 | chr5:2848506-2851428 REVERSE LENGTH=1911	1
phasiR263-2	AT4G19520.1	2	-1	1	21	4458	4478	UAGAAGAUCGGCAUCACUACG	::::::::::: ::.:::::	AGUAGUGAUGCCUAUUUUCUA	Cleavage	| Symbols: | disease resistance protein (TIR-NBS-LRR class) family | chr4:10639269-10647079 REVERSE LENGTH=5463	1
phasiR263-2	AT4G11170.1	2	-1	1	21	291	311	UAGAAGAUCGGCAUCACUACG	::::::::::.:.:::::	GAAAGUGAUGCCGGUUUUCUA	Cleavage	| Symbols: | Disease resistance protein (TIR-NBS-LRR class) family | chr4:6811127-6817130 FORWARD LENGTH=3288	1
phasiR263-2	AT4G14370.1	2	-1	1	21	171	191	UAGAAGAUCGGCAUCACUACG	:::::::: ::.:::::::	AAUAGUGAUGACGGUCUUCUA	Translation	| Symbols: | Disease resistance protein (TIR-NBS-LRR class) family | chr4:8279641-8283263 REVERSE LENGTH=3220	1
phasiR263-19	AT5G48130.1	2	-1	1	21	952	972	UAUUAGAGAUUUAUUGGCGAG	:::::.::::::: :::::	UACGCCAGUAAAUCUGUAAUA	Cleavage	| Symbols: | Phototropic-responsive NPH3 family protein | chr5:19516102-19518513 FORWARD LENGTH=2130	1
phasiR263-9	AT4G36140.1	2	-1	1	21	450	470	AAAUCUCCGGUCUGUUUCCGU	:. :::.:::::.::::::::	AUUGAAGCAGACUGGAGAUUU	Cleavage	| Symbols: | disease resistance protein (TIR-NBS-LRR class), putative | chr4:17098956-17104479 REVERSE LENGTH=4824	1
phasiR263-9	AT1G56540.1	2	-1	1	21	345	365	AAAUCUCCGGUCUGUUUCCGU	: ::::::: ::.::::::::	AAGGAAACAAACUGGAGAUUU	Cleavage	| Symbols: | Disease resistance protein (TIR-NBS-LRR class) family | chr1:21181664-21185306 FORWARD LENGTH=3291	1
phasiR263-9	AT3G03855.1	2	-1	1	21	449	469	AAAUCUCCGGUCUGUUUCCGU	:::.::::::::::.:::	AGAGAAGCAGACCGGAGGUUU	Cleavage	| Symbols: | pseudogene of disease resistance protein | chr3:986948-990738 FORWARD LENGTH=3791	1
phasiR263-9	AT5G16910.1	2	-1	1	21	663	683	AAAUCUCCGGUCUGUUUCCGU	:::. :::::.::::::::	GAGGAGUCAGACUGGAGAUUU	Cleavage	| Symbols: ATCSLD2, CSLD2 | cellulose-synthase like D2 | chr5:5561679-5565580 FORWARD LENGTH=3728	2
phasiR263-1	AT4G19520.1	2	-1	1	21	4457	4477	AGAAGAUCGGCAUCACUACGU	: ::::::::::: ::.::::	AAGUAGUGAUGCCUAUUUUCU	Cleavage	| Symbols: | disease resistance protein (TIR-NBS-LRR class) family | chr4:10639269-10647079 REVERSE LENGTH=5463	1
phasiR263-12	AT1G63730.1	2.5	-1	1	21	680	700	UAGAGAGUAGGCUUUGUAAAG	::::::: :::: ::::::::	CUUUACAUAGCCGACUCUCUA	Cleavage	| Symbols: | Disease resistance protein (TIR-NBS-LRR class) family | chr1:23641770-23645132 FORWARD LENGTH=2901	1
phasiR263-12	AT1G63740.1	2.5	-1	1	21	650	670	UAGAGAGUAGGCUUUGUAAAG	::::.:: ::.:::::::::.	CUUUGCACAGUCUACUCUCUG	Cleavage	| Symbols: | Disease resistance protein (TIR-NBS-LRR class) family | chr1:23645429-23648973 FORWARD LENGTH=3241	1
phasiR263-12	AT5G58120.1	2.5	-1	1	21	686	706	UAGAGAGUAGGCUUUGUAAAG	::::::: :::: ::::::::	CUUUACAUAGCCGACUCUCUA	Cleavage	| Symbols: | Disease resistance protein (TIR-NBS-LRR class) family | chr5:23517492-23521067 FORWARD LENGTH=3281	1
phasiR263-12	AT4G07320.1	2.5	-1	1	21	2436	2456	UAGAGAGUAGGCUUUGUAAAG	:::.:::::.:::.:.:.::	AUUUGCAAAGUCUAUUUUUUA	Cleavage	| Symbols: | pseudogene, hypothetical protein | chr4:4115732-4119835 REVERSE LENGTH=4104	1
phasiR263-12	AT1G21510.1	2.5	-1	1	21	1249	1269	UAGAGAGUAGGCUUUGUAAAG	.::: :::::.:::::.:.::	UUUUUCAAAGUCUACUUUUUA	Cleavage	| Symbols: | unknown protein; FUNCTIONS IN: molecular_function unknown; INVOLVED IN: N-terminal protein myristoylation; LOCATED IN: cellular_component unknown; EXPRESSED IN: cotyledon; Has 380 Blast hits to 286 proteins in 63 species: Archae - 0; Bacteria - 6; Metazoa - 254; Fungi - 44; Plants - 13; Viruses - 5; Other Eukaryotes - 58 (source: NCBI BLink). | chr1:7531312-7532629 REVERSE LENGTH=1318	1
phasiR263-12	AT5G35130.1	2.5	-1	1	21	853	873	UAGAGAGUAGGCUUUGUAAAG	::.:::::.:::::: :::	UCUUGCAAAGUCUACUCCCUA	Cleavage	| Symbols: | transposable element gene | chr5:13390729-13392273 REVERSE LENGTH=1545	1
phasiR263-12	AT5G08780.1	2.5	-1	1	21	1127	1147	UAGAGAGUAGGCUUUGUAAAG	:::::::::: .::::::.	AGUUACAAAGCCAGCUCUCUG	Cleavage	| Symbols: | winged-helix DNA-binding transcription factor family protein | chr5:2856740-2859006 FORWARD LENGTH=1612	1
phasiR263-12	AT1G66090.1	2.5	-1	1	21	791	811	UAGAGAGUAGGCUUUGUAAAG	: ::::: : :::::::::::	CCUUACAUAACCUACUCUCUA	Cleavage	| Symbols: | Disease resistance protein (TIR-NBS class) | chr1:24602146-24604763 FORWARD LENGTH=1555	1
phasiR263-12	AT5G43420.1	2.5	-1	1	21	60	80	UAGAGAGUAGGCUUUGUAAAG	:: :::::..::::::.::	ACUUUCAAAGUUUACUCUUUA	Cleavage	| Symbols: | RING/U-box superfamily protein | chr5:17451669-17453124 FORWARD LENGTH=1456	1
phasiR263-12	AT1G40101.1	2.5	-1	1	21	10778	10799	UAGAGAGUAGGCUU-UGUAAAG	::::: :::::::.::::::	UGUUACAGAAGCCUAUUCUCUA	Cleavage	| Symbols: | transposable element gene | chr1:15063543-15076496 REVERSE LENGTH=12954	1
phasiR263-19	AT2G05370.1	2.5	-1	1	21	235	255	UAUUAGAGAUUUAUUGGCGAG	.::: ::::::::.::::.	GAUGCCCAUAAAUCUUUAAUG	Cleavage	| Symbols: | BEST Arabidopsis thaliana protein match is: RNA-dependent RNA polymerase 6 (TAIR:AT3G49500.1); Has 65 Blast hits to 37 proteins in 13 species: Archae - 0; Bacteria - 0; Metazoa - 0; Fungi - 0; Plants - 65; Viruses - 0; Other Eukaryotes - 0 (source: NCBI BLink). | chr2:1960413-1961425 REVERSE LENGTH=636	1
phasiR263-19	AT2G05370.2	2.5	-1	1	21	336	356	UAUUAGAGAUUUAUUGGCGAG	.::: ::::::::.::::.	GAUGCCCAUAAAUCUUUAAUG	Cleavage	| Symbols: | FUNCTIONS IN: molecular_function unknown; INVOLVED IN: biological_process unknown; LOCATED IN: cellular_component unknown; BEST Arabidopsis thaliana protein match is: RNA-dependent RNA polymerase 6 (TAIR:AT3G49500.1); Has 31 Blast hits to 31 proteins in 11 species: Archae - 0; Bacteria - 0; Metazoa - 0; Fungi - 0; Plants - 31; Viruses - 0; Other Eukaryotes - 0 (source: NCBI BLink). |…	1
phasiR263-9	AT1G63870.1	2.5	-1	1	21	351	371	AAAUCUCCGGUCUGUUUCCGU	::::::.::::::::.:: ::	ACGGAAGCAGACCGGGGAAUU	Cleavage	| Symbols: | Disease resistance protein (TIR-NBS-LRR class) family | chr1:23707131-23711901 REVERSE LENGTH=3096	1
phasiR263-9	AT1G63860.2	2.5	-1	1	21	342	362	AAAUCUCCGGUCUGUUUCCGU	:::::: ::::::::::: ::	ACGGAACCAGACCGGAGAAUU	Cleavage	| Symbols: | Disease resistance protein (TIR-NBS-LRR class) family | chr1:23701485-23706005 REVERSE LENGTH=3287	1
phasiR263-9	AT1G63860.1	2.5	-1	1	21	342	362	AAAUCUCCGGUCUGUUUCCGU	:::::: ::::::::::: ::	ACGGAACCAGACCGGAGAAUU	Cleavage	| Symbols: | Disease resistance protein (TIR-NBS-LRR class) family | chr1:23701484-23706005 REVERSE LENGTH=3451	1
phasiR263-9	AT1G56510.1	2.5	-1	1	21	454	474	AAAUCUCCGGUCUGUUUCCGU	.:: ::::: :::::::::::	GCGCAAACAAACCGGAGAUUU	Cleavage	| Symbols: WRR4, ADR2 | Disease resistance protein (TIR-NBS-LRR class) | chr1:21167589-21173632 FORWARD LENGTH=3657	1
phasiR263-9	AT5G58120.1	2.5	-1	1	21	345	365	AAAUCUCCGGUCUGUUUCCGU	:: :::::::::::::: ::	CCGUAAACAGACCGGAGAAUU	Cleavage	| Symbols: | Disease resistance protein (TIR-NBS-LRR class) family | chr5:23517492-23521067 FORWARD LENGTH=3281	1
phasiR263-9	AT3G01040.2	2.5	-1	1	21	2058	2078	AAAUCUCCGGUCUGUUUCCGU	:::.:::::.::.:::::	CUCGAAGCAGACUGGGGAUUU	Cleavage	| Symbols: GAUT13 | galacturonosyltransferase 13 | chr3:8957-12444 FORWARD LENGTH=2499	1
phasiR263-9	AT3G01040.1	2.5	-1	1	21	2061	2081	AAAUCUCCGGUCUGUUUCCGU	:::.:::::.::.:::::	CUCGAAGCAGACUGGGGAUUU	Cleavage	| Symbols: GAUT13 | galacturonosyltransferase 13 | chr3:8957-12444 FORWARD LENGTH=2502	1
phasiR263-9	ATMG00150.1	2.5	-1	1	21	115	135	AAAUCUCCGGUCUGUUUCCGU	:: ::::::.:::::::::	CCGACAACAGAUCGGAGAUUU	Cleavage	| Symbols: ORF116 | hypothetical protein | chrM:35782-36132 FORWARD LENGTH=351	1
phasiR263-9	AT4G16990.2	2.5	-1	1	21	347	367	AAAUCUCCGGUCUGUUUCCGU	: :::::::::::::: ::	UAGAAAACAGACCGGAGAGUU	Cleavage	| Symbols: RLM3 | disease resistance protein (TIR-NBS class), putative | chr4:9560135-9565454 FORWARD LENGTH=2640	1
phasiR263-9	AT4G16990.1	2.5	-1	1	21	347	367	AAAUCUCCGGUCUGUUUCCGU	: :::::::::::::: ::	UAGAAAACAGACCGGAGAGUU	Cleavage	| Symbols: RLM3 | disease resistance protein (TIR-NBS class), putative | chr4:9560135-9565453 FORWARD LENGTH=2731	1
phasiR263-9	AT4G16990.5	2.5	-1	1	21	347	367	AAAUCUCCGGUCUGUUUCCGU	: :::::::::::::: ::	UAGAAAACAGACCGGAGAGUU	Cleavage	| Symbols: RLM3 | disease resistance protein (TIR-NBS class), putative | chr4:9560135-9565555 FORWARD LENGTH=2915	1
phasiR263-9	AT4G16990.3	2.5	-1	1	21	347	367	AAAUCUCCGGUCUGUUUCCGU	: :::::::::::::: ::	UAGAAAACAGACCGGAGAGUU	Cleavage	| Symbols: RLM3 | disease resistance protein (TIR-NBS class), putative | chr4:9560135-9565555 FORWARD LENGTH=2918	1
phasiR263-9	AT4G16990.4	2.5	-1	1	21	347	367	AAAUCUCCGGUCUGUUUCCGU	: :::::::::::::: ::	UAGAAAACAGACCGGAGAGUU	Cleavage	| Symbols: RLM3 | disease resistance protein (TIR-NBS class), putative | chr4:9560135-9565555 FORWARD LENGTH=2933	1
phasiR263-9	AT2G40820.1	2.5	-1	1	21	307	327	AAAUCUCCGGUCUGUUUCCGU	: ::. :::::::::::::	CGGUAAGGAGACCGGAGAUUU	Cleavage	| Symbols: | FUNCTIONS IN: molecular_function unknown; INVOLVED IN: biological_process unknown; LOCATED IN: plasma membrane; EXPRESSED IN: 21 plant structures; EXPRESSED DURING: 13 growth stages; BEST Arabidopsis thaliana protein match is: myosin heavy chain-related (TAIR:AT3G56480.1); Has 203 Blast hits to 195 proteins in 64 species: Archae - 3; Bacteria - 13; Metazoa - 26; Fungi - 15; Plants - …	1
phasiR263-1	AT2G19550.1	2.5	-1	1	21	333	353	AGAAGAUCGGCAUCACUACGU	: ::.::::::.:: ::::::	AGGUGGUGAUGUCGUUCUUCU	Cleavage	| Symbols: | alpha/beta-Hydrolases superfamily protein | chr2:8464533-8465531 REVERSE LENGTH=999	1
phasiR263-1	AT4G21480.1	2.5	-1	1	21	1382	1402	AGAAGAUCGGCAUCACUACGU	::.::::::.::::.:::	UGGUGGUGAUGUCGAUUUUCG	Cleavage	| Symbols: STP12 | sugar transporter protein 12 | chr4:11433303-11435284 REVERSE LENGTH=1526	1
phasiR263-1	AT1G11260.1	2.5	-1	1	21	1520	1540	AGAAGAUCGGCAUCACUACGU	::.::::::.:::::::.	UGGUGGUGAUGUCGAUCUUUG	Cleavage	| Symbols: STP1, ATSTP1 | sugar transporter 1 | chr1:3777328-3780337 FORWARD LENGTH=1905	1
phasiR263-1	AT2G07728.1	2.5	-1	1	21	677	697	AGAAGAUCGGCAUCACUACGU	::.::::::::::::: .:	UGGUGGUGAUGCCGAUCUCUU	Cleavage	| Symbols: | unknown protein; FUNCTIONS IN: molecular_function unknown; INVOLVED IN: biological_process unknown; LOCATED IN: cellular_component unknown; EXPRESSED IN: cultured cell; Has 1 Blast hits to 1 proteins in 1 species: Archae - 0; Bacteria - 0; Metazoa - 0; Fungi - 0; Plants - 1; Viruses - 0; Other Eukaryotes - 0 (source: NCBI BLink). | chr2:3453686-3456127 FORWARD LENGTH=861	1
phasiR263-12	AT1G63880.1	3	-1	1	21	757	777	UAGAGAGUAGGCUUUGUAAAG	:::::.: .:..:::::::::	CUUUAUAUGGUUUACUCUCUA	Cleavage	| Symbols: | Disease resistance protein (TIR-NBS-LRR class) family | chr1:23712276-23716124 REVERSE LENGTH=3369	1
phasiR263-12	AT5G45360.1	3	-1	1	21	1092	1112	UAGAGAGUAGGCUUUGUAAAG	.:: :.::.:::::::.:::.	UUUCAUAAGGCCUACUUUCUG	Cleavage	| Symbols: | F-box family protein | chr5:18384521-18386785 REVERSE LENGTH=1328	1
phasiR263-12	AT4G29000.1	3	-1	1	21	2483	2503	UAGAGAGUAGGCUUUGUAAAG	:::.::::.:: ::::.::	UCUUAUAAAGUCUCCUCUUUA	Cleavage	| Symbols: | Tesmin/TSO1-like CXC domain-containing protein | chr4:14293513-14297066 FORWARD LENGTH=2720	1
phasiR263-12	AT4G07498.1	3	-1	1	21	1198	1218	UAGAGAGUAGGCUUUGUAAAG	: ::::::::.::.::::	CACUCCAAAGCCUGCUUUCUA	Cleavage	| Symbols: | transposable element gene | chr4:4296141-4297736 FORWARD LENGTH=1596	1
phasiR263-12	AT1G37210.1	3	-1	1	21	1215	1235	UAGAGAGUAGGCUUUGUAAAG	: ::::::::.::.::::	CACUCCAAAGCCUGCUUUCUA	Cleavage	| Symbols: | transposable element gene | chr1:14208782-14211487 FORWARD LENGTH=2706	1
phasiR263-12	AT5G29075.1	3	-1	1	21	1316	1336	UAGAGAGUAGGCUUUGUAAAG	: ::::::::.::.::::	CACUCCAAAGCCUGCUUUCUA	Cleavage	| Symbols: | transposable element gene | chr5:11136149-11146651 REVERSE LENGTH=10503	1
phasiR263-12	AT3G49725.1	3	-1	1	21	1152	1172	UAGAGAGUAGGCUUUGUAAAG	: :::::: ::.:::::::	ACUAACAAAGACUGCUCUCUA	Translation	| Symbols: | GTP-binding protein, HflX | chr3:18442275-18445457 REVERSE LENGTH=2096	1
phasiR263-12	AT3G60750.2	3	-1	1	21	1026	1046	UAGAGAGUAGGCUUUGUAAAG	: :..::::.:.:::::::	UCUAAUGAAGCUUGCUCUCUA	Cleavage	| Symbols: | Transketolase | chr3:22453696-22456890 FORWARD LENGTH=2597	1
phasiR263-12	AT3G60750.1	3	-1	1	21	1006	1026	UAGAGAGUAGGCUUUGUAAAG	: :..::::.:.:::::::	UCUAAUGAAGCUUGCUCUCUA	Cleavage	| Symbols: | Transketolase | chr3:22453719-22457152 FORWARD LENGTH=2839	1
phasiR263-12	AT2G23880.1	3	-1	1	21	3292	3312	UAGAGAGUAGGCUUUGUAAAG	:: ::.::.:::::.:::.	AGUUUCAGAGUCUACUUUCUG	Cleavage	| Symbols: | transposable element gene | chr2:10165992-10170262 REVERSE LENGTH=4271	1
phasiR263-2	AT5G45080.1	3	-1	1	21	300	320	UAGAAGAUCGGCAUCACUACG	: ::::::: :: ::::::::	CAUAGUGAUUCCCAUCUUCUA	Cleavage	| Symbols: AtPP2-A6, PP2-A6 | phloem protein 2-A6 | chr5:18191575-18193207 REVERSE LENGTH=1179	1
phasiR263-2	AT1G63870.1	3	-1	1	21	309	329	UAGAAGAUCGGCAUCACUACG	: :::::::: : ::::::::	CAUAGUGAUGACCAUCUUCUA	Translation	| Symbols: | Disease resistance protein (TIR-NBS-LRR class) family | chr1:23707131-23711901 REVERSE LENGTH=3096	1
phasiR263-2	AT4G16960.1	3	-1	1	21	303	323	UAGAAGAUCGGCAUCACUACG	:.::::: :::.:.:::::	AAUGGUGAUUCCGGUUUUCUA	Cleavage	| Symbols: | Disease resistance protein (TIR-NBS-LRR class) family | chr4:9546343-9551007 REVERSE LENGTH=3126	1
phasiR263-2	AT1G63880.1	3	-1	1	21	377	397	UAGAAGAUCGGCAUCACUACG	:::::::: : ::::::::	GAUAGUGAUGACCAUCUUCUA	Translation	| Symbols: | Disease resistance protein (TIR-NBS-LRR class) family | chr1:23712276-23716124 REVERSE LENGTH=3369	1
phasiR263-2	AT4G16940.1	3	-1	1	21	265	285	UAGAAGAUCGGCAUCACUACG	:.::::: :::.:.:::::	AAUGGUGAUUCCGGUUUUCUA	Cleavage	| Symbols: | Disease resistance protein (TIR-NBS-LRR class) family | chr4:9533149-9537604 REVERSE LENGTH=3538	1
phasiR263-2	AT4G16860.1	3	-1	1	21	413	433	UAGAAGAUCGGCAUCACUACG	:.::::: :::.:.:::::	AAUGGUGAUUCCGGUUUUCUA	Cleavage	| Symbols: RPP4 | Disease resistance protein (TIR-NBS-LRR class) family | chr4:9488466-9495816 REVERSE LENGTH=3678	1
phasiR263-2	AT5G17970.1	3	-1	1	21	306	326	UAGAAGAUCGGCAUCACUACG	: ::.:::::::.:::::	GACAUUGGUGCCGAUUUUCUA	Cleavage	| Symbols: | Disease resistance protein (TIR-NBS-LRR class) family | chr5:5948999-5951619 REVERSE LENGTH=2343	1
phasiR263-2	AT2G18080.1	3	-1	1	21	772	792	UAGAAGAUCGGCAUCACUACG	:. ::::::.:::.::.::	GAUGUUGAUGCUGAUUUUUUA	Cleavage	| Symbols: EDA2 | Serine carboxypeptidase S28 family protein | chr2:7857198-7859715 FORWARD LENGTH=1470	1
phasiR263-2	AT4G24020.1	3	-1	1	21	2904	2924	UAGAAGAUCGGCAUCACUACG	: :::::::.::::::: :	GCUUGUGAUGCUGAUCUUCAA	Cleavage	| Symbols: NLP7 | NIN like protein 7 | chr4:12479752-12483993 FORWARD LENGTH=3203	1
phasiR263-19	AT5G36250.1	3	-1	1	21	2015	2035	UAUUAGAGAUUUAUUGGCGAG	.:.:..:::::::.:::.::.	UUUGUUAAUAAAUUUCUGAUG	Cleavage	| Symbols: | Protein phosphatase 2C family protein | chr5:14282103-14284581 FORWARD LENGTH=2039	1
phasiR263-19	AT4G36140.1	3	-1	1	21	4546	4566	UAUUAGAGAUUUAUUGGCGAG	.: ::::::::.::::: :::	UUAGCCAAUAAGUCUCUCAUA	Cleavage	| Symbols: | disease resistance protein (TIR-NBS-LRR class), putative | chr4:17098956-17104479 REVERSE LENGTH=4824	1
phasiR263-19	AT5G09840.1	3	-1	1	21	466	486	UAUUAGAGAUUUAUUGGCGAG	.::..:::.:::::::::	AGUGCUGAUAGAUCUCUAAUC	Cleavage	| Symbols: | Putative endonuclease or glycosyl hydrolase | chr5:3058997-3061970 FORWARD LENGTH=2805	1
phasiR263-19	AT4G39680.2	3	-1	1	21	1397	1417	UAUUAGAGAUUUAUUGGCGAG	::::.::..: ::::::::	GGCGCCGAUGGAACUCUAAUA	Cleavage	| Symbols: | SAP domain-containing protein | chr4:18414306-18417530 REVERSE LENGTH=2407	1
phasiR263-19	AT4G39680.1	3	-1	1	21	1456	1476	UAUUAGAGAUUUAUUGGCGAG	::::.::..: ::::::::	GGCGCCGAUGGAACUCUAAUA	Cleavage	| Symbols: | SAP domain-containing protein | chr4:18414306-18417530 REVERSE LENGTH=2466	1
phasiR263-19	AT1G12290.1	3	-1	1	21	2665	2685	UAUUAGAGAUUUAUUGGCGAG	.:. :::::::.:::.:::	GGUGUGAAUAAAUUUCUGAUA	Cleavage	| Symbols: | Disease resistance protein (CC-NBS-LRR class) family | chr1:4178359-4181247 REVERSE LENGTH=2889	1
phasiR263-19	AT1G12290.2	3	-1	1	21	3237	3257	UAUUAGAGAUUUAUUGGCGAG	.:. :::::::.:::.:::	GGUGUGAAUAAAUUUCUGAUA	Cleavage	| Symbols: | Disease resistance protein (CC-NBS-LRR class) family | chr1:4178359-4182593 REVERSE LENGTH=3461	1
phasiR263-9	AT5G41540.1	3	-1	1	21	333	353	AAAUCUCCGGUCUGUUUCCGU	::::::::::: ::: :::::	ACGGAAACAGAGCGGUGAUUU	Translation	| Symbols: | Disease resistance protein (TIR-NBS-LRR class) family | chr5:16612659-16616063 REVERSE LENGTH=3117	1
phasiR263-9	AT5G41550.1	3	-1	1	21	339	359	AAAUCUCCGGUCUGUUUCCGU	::::::::::: ::::::::	ACGGAAACAGAAGGGAGAUUU	Translation	| Symbols: | Disease resistance protein (TIR-NBS-LRR class) family | chr5:16617232-16620785 REVERSE LENGTH=3258	1
phasiR263-9	AT2G17930.1	3	-1	1	21	9994	10014	AAAUCUCCGGUCUGUUUCCGU	:::::::.::.:. :::::::	ACGGAAAUAGGCUCGAGAUUU	Cleavage	| Symbols: | Phosphatidylinositol 3- and 4-kinase family protein with FAT domain | chr2:7784288-7802230 REVERSE LENGTH=11744	1
phasiR263-9	AT5G46470.1	3	-1	1	21	4586	4606	AAAUCUCCGGUCUGUUUCCGU	::::::: :::::::: ::	GAGGAAACAAACCGGAGAAUU	Cleavage	| Symbols: RPS6 | disease resistance protein (TIR-NBS-LRR class) family | chr5:18842701-18849741 FORWARD LENGTH=4849	2
phasiR263-9	AT1G66090.1	3	-1	1	21	453	473	AAAUCUCCGGUCUGUUUCCGU	.:::::::: :::::::: ::	GCGGAAACAAACCGGAGAAUU	Cleavage	| Symbols: | Disease resistance protein (TIR-NBS class) | chr1:24602146-24604763 FORWARD LENGTH=1555	1
phasiR263-9	AT1G73850.1	3	-1	1	21	1461	1481	AAAUCUCCGGUCUGUUUCCGU	:.::::. ::::: :::::::	AUGGAAGAAGACCAGAGAUUU	Cleavage	| Symbols: | Protein of unknown function (DUF1666) | chr1:27767263-27770457 FORWARD LENGTH=2091	1
phasiR263-9	AT2G27830.1	3	-1	1	21	975	995	AAAUCUCCGGUCUGUUUCCGU	:::::: :::::::::. ::	UCGGAAAGAGACCGGAGGGUU	Cleavage	| Symbols: | unknown protein; BEST Arabidopsis thaliana protein match is: unknown protein (TAIR:AT4G22758.1); Has 131 Blast hits to 131 proteins in 17 species: Archae - 0; Bacteria - 0; Metazoa - 0; Fungi - 0; Plants - 131; Viruses - 0; Other Eukaryotes - 0 (source: NCBI BLink). | chr2:11860218-11861475 FORWARD LENGTH=1258	1
phasiR263-9	AT4G02040.1	3	-1	1	21	352	372	AAAUCUCCGGUCUGUUUCCGU	::::::::.::::: :::	GAUGAAACAGAUCGGAGCUUU	Cleavage	| Symbols: | unknown protein; FUNCTIONS IN: molecular_function unknown; INVOLVED IN: biological_process unknown; LOCATED IN: chloroplast; Has 30 Blast hits to 30 proteins in 6 species: Archae - 0; Bacteria - 0; Metazoa - 0; Fungi - 0; Plants - 30; Viruses - 0; Other Eukaryotes - 0 (source: NCBI BLink). | chr4:897547-898370 FORWARD LENGTH=824	1
phasiR263-9	AT5G38344.1	3	-1	1	21	599	619	AAAUCUCCGGUCUGUUUCCGU	:::.::::: ::::::::	AAAGAAGCAGACAGGAGAUUU	Cleavage	| Symbols: | Toll-Interleukin-Resistance (TIR) domain family protein | chr5:15325831-15326988 FORWARD LENGTH=1158	1
phasiR263-9	AT1G72920.1	3	-1	1	21	349	369	AAAUCUCCGGUCUGUUUCCGU	:::..::::.::::::: :	GAGGAGGCAGAUCGGAGAUGU	Cleavage	| Symbols: | Toll-Interleukin-Resistance (TIR) domain family protein | chr1:27437928-27439091 FORWARD LENGTH=1070	1
phasiR263-9	AT1G72940.1	3	-1	1	21	370	390	AAAUCUCCGGUCUGUUUCCGU	:::..::::.::::::: :	GAGGAGGCAGAUCGGAGAUGU	Cleavage	| Symbols: | Toll-Interleukin-Resistance (TIR) domain-containing protein | chr1:27442238-27443856 FORWARD LENGTH=1525	1
phasiR263-9	AT1G24764.1	3	-1	1	21	83	103	AAAUCUCCGGUCUGUUUCCGU	: :::: ::::.::::::: :	AAGGAAUCAGAUCGGAGAUGU	Cleavage	| Symbols: ATMAP70-2, MAP70-2 | microtubule-associated proteins 70-2 | chr1:8759533-8763355 REVERSE LENGTH=2472	1
phasiR263-9	AT2G33100.1	3	-1	1	21	351	371	AAAUCUCCGGUCUGUUUCCGU	:::. ::::: ::::::::	GAGGAGCCAGACGGGAGAUUU	Cleavage	| Symbols: ATCSLD1, CSLD1 | cellulose synthase-like D1 | chr2:14036319-14040044 REVERSE LENGTH=3286	1
phasiR263-9	AT1G55620.2	3	-1	1	21	359	379	AAAUCUCCGGUCUGUUUCCGU	: : : :.:::.:::::::::	AAGCAUAUAGAUCGGAGAUUU	Cleavage	| Symbols: CLC-F, ATCLC-F | chloride channel F | chr1:20787134-20791189 REVERSE LENGTH=2749	1
phasiR263-9	AT1G55620.1	3	-1	1	21	359	379	AAAUCUCCGGUCUGUUUCCGU	: : : :.:::.:::::::::	AAGCAUAUAGAUCGGAGAUUU	Cleavage	| Symbols: CLC-F, ATCLC-F, CLCF | chloride channel F | chr1:20787134-20791189 REVERSE LENGTH=2763	1
phasiR263-1	AT4G11170.1	3	-1	1	21	290	310	AGAAGAUCGGCAUCACUACGU	::::::::::.:.::::	UGAAAGUGAUGCCGGUUUUCU	Cleavage	| Symbols: | Disease resistance protein (TIR-NBS-LRR class) family | chr4:6811127-6817130 FORWARD LENGTH=3288	1
phasiR263-1	AT4G14370.1	3	-1	1	21	170	190	AGAAGAUCGGCAUCACUACGU	:::::::: ::.::::::	AAAUAGUGAUGACGGUCUUCU	Translation	| Symbols: | Disease resistance protein (TIR-NBS-LRR class) family | chr4:8279641-8283263 REVERSE LENGTH=3220	1
phasiR263-1	AT1G77380.1	3	-1	1	21	335	355	AGAAGAUCGGCAUCACUACGU	::.::::::..: ::::::	CGGUGGUGAUGUUGCUCUUCU	Cleavage	| Symbols: AAP3, ATAAP3 | amino acid permease 3 | chr1:29074888-29077390 REVERSE LENGTH=1882	1
phasiR263-12	AT5G66005.2	3.5	-1	1	21	885	905	UAGAGAGUAGGCUUUGUAAAG	::: ::::::..::::.:::	CUUAACAAAGUUUACUUUCUU	Cleavage	| Symbols: | Expressed protein | chr5:26397720-26399242 REVERSE LENGTH=1180	1
phasiR263-12	AT1G01240.2	3.5	-1	1	21	35	55	UAGAGAGUAGGCUUUGUAAAG	.:::::::: :.::::::.:	UUUUACAAAUCUUACUCUUUU	Cleavage	| Symbols: | unknown protein; BEST Arabidopsis thaliana protein match is: unknown protein (TAIR:AT2G46550.1); Has 35333 Blast hits to 34131 proteins in 2444 species: Archae - 798; Bacteria - 22429; Metazoa - 974; Fungi - 991; Plants - 531; Viruses - 0; Other Eukaryotes - 9610 (source: NCBI BLink). | chr1:100031-101834 FORWARD LENGTH=1368	1
phasiR263-12	AT1G01240.3	3.5	-1	1	21	172	192	UAGAGAGUAGGCUUUGUAAAG	.:::::::: :.::::::.:	UUUUACAAAUCUUACUCUUUU	Cleavage	| Symbols: | unknown protein; BEST Arabidopsis thaliana protein match is: unknown protein (TAIR:AT2G46550.1); Has 35333 Blast hits to 34131 proteins in 2444 species: Archae - 798; Bacteria - 22429; Metazoa - 974; Fungi - 991; Plants - 531; Viruses - 0; Other Eukaryotes - 9610 (source: NCBI BLink). | chr1:99894-101834 FORWARD LENGTH=1941	1
phasiR263-12	AT5G06600.3	3.5	-1	1	21	1483	1503	UAGAGAGUAGGCUUUGUAAAG	.::::.::.:::::: ::::	UUUUAUAAGGCCUACGCUCUC	Cleavage	| Symbols: UBP12 | ubiquitin-specific protease 12 | chr5:2020531-2027943 REVERSE LENGTH=3218	1
phasiR263-12	AT5G06600.2	3.5	-1	1	21	1482	1502	UAGAGAGUAGGCUUUGUAAAG	.::::.::.:::::: ::::	UUUUAUAAGGCCUACGCUCUC	Cleavage	| Symbols: UBP12 | ubiquitin-specific protease 12 | chr5:2019107-2027945 REVERSE LENGTH=3897	1
phasiR263-12	AT5G06600.1	3.5	-1	1	21	1483	1503	UAGAGAGUAGGCUUUGUAAAG	.::::.::.:::::: ::::	UUUUAUAAGGCCUACGCUCUC	Cleavage	| Symbols: UBP12 | ubiquitin-specific protease 12 | chr5:2019107-2027943 REVERSE LENGTH=3898	1
phasiR263-12	AT1G56520.1	3.5	-1	1	21	677	697	UAGAGAGUAGGCUUUGUAAAG	::::::: .:.: ::::::::	CUUUACAUGGUCGACUCUCUA	Cleavage	| Symbols: | Disease resistance protein (TIR-NBS-LRR class) family | chr1:21174768-21178920 REVERSE LENGTH=3540	1
phasiR263-12	AT1G56520.2	3.5	-1	1	21	731	751	UAGAGAGUAGGCUUUGUAAAG	::::::: .:.: ::::::::	CUUUACAUGGUCGACUCUCUA	Cleavage	| Symbols: | Disease resistance protein (TIR-NBS-LRR class) family | chr1:21174664-21178974 REVERSE LENGTH=3624	1
phasiR263-12	AT5G47690.1	3.5	-1	1	21	749	769	UAGAGAGUAGGCUUUGUAAAG	.::::: :: ..:::::::::	UUUUACUAAUUUUACUCUCUA	Cleavage	| Symbols: | binding | chr5:19317716-19327334 FORWARD LENGTH=5321	1
phasiR263-12	AT5G47690.2	3.5	-1	1	21	749	769	UAGAGAGUAGGCUUUGUAAAG	.::::: :: ..:::::::::	UUUUACUAAUUUUACUCUCUA	Cleavage	| Symbols: | binding | chr5:19317716-19327334 FORWARD LENGTH=5324	1
phasiR263-12	AT5G47690.3	3.5	-1	1	21	749	769	UAGAGAGUAGGCUUUGUAAAG	.::::: :: ..:::::::::	UUUUACUAAUUUUACUCUCUA	Cleavage	| Symbols: | binding | chr5:19317716-19327334 FORWARD LENGTH=5327	1
phasiR263-12	AT3G29644.1	3.5	-1	1	21	527	547	UAGAGAGUAGGCUUUGUAAAG	:::.:: :::.:::: ::::	GUUUGCAUAGCUUACUGUCUA	Cleavage	| Symbols: | other RNA | chr3:11499199-11501366 REVERSE LENGTH=639	1
phasiR263-12	AT2G24220.1	3.5	-1	1	21	376	396	UAGAGAGUAGGCUUUGUAAAG	::::::::.:..:::::	CAAUACAAAGCUUGUUCUCUC	Cleavage	| Symbols: ATPUP5, PUP5 | purine permease 5 | chr2:10300116-10301787 FORWARD LENGTH=1258	1
phasiR263-12	AT2G24220.2	3.5	-1	1	21	381	401	UAGAGAGUAGGCUUUGUAAAG	::::::::.:..:::::	CAAUACAAAGCUUGUUCUCUC	Cleavage	| Symbols: PUP5 | purine permease 5 | chr2:10300115-10301787 FORWARD LENGTH=1263	1
phasiR263-12	AT3G43190.1	3.5	-1	1	21	2154	2174	UAGAGAGUAGGCUUUGUAAAG	:::... :::::.::::.::	AUUUGUGCAGCCUGCUCUUUA	Cleavage	| Symbols: SUS4, ATSUS4 | sucrose synthase 4 | chr3:15179020-15183989 REVERSE LENGTH=2764	1
phasiR263-12	AT3G29078.1	3.5	-1	1	21	2072	2092	UAGAGAGUAGGCUUUGUAAAG	: ::.::::::.::::: ::	CGUUGCAAAGCUUACUCACUU	Cleavage	| Symbols: | transposable element gene | chr3:11065643-11069288 REVERSE LENGTH=3646	1
phasiR263-12	AT5G62470.1	3.5	-1	1	21	1389	1409	UAGAGAGUAGGCUUUGUAAAG	: ::..::.:..::.:.::::	CAUUGUAAGGUUUAUUUUCUA	Cleavage	| Symbols: MYB96, MYBCOV1, ATMYB96 | myb domain protein 96 | chr5:25078991-25080858 REVERSE LENGTH=1499	1
phasiR263-12	AT5G62470.2	3.5	-1	1	21	1635	1655	UAGAGAGUAGGCUUUGUAAAG	: ::..::.:..::.:.::::	CAUUGUAAGGUUUAUUUUCUA	Cleavage	| Symbols: MYB96 | myb domain protein 96 | chr5:25078991-25081101 REVERSE LENGTH=1745	1
phasiR263-12	AT2G07689.1	3.5	-1	1	21	514	534	UAGAGAGUAGGCUUUGUAAAG	::.....::.::::.::::	GGUUGUGGGGCUUACUUUCUA	Cleavage	| Symbols: | NADH-Ubiquinone/plastoquinone (complex I) protein | chr2:3336109-3336753 FORWARD LENGTH=645	1
phasiR263-12	ATMG01320.1	3.5	-1	1	21	705	725	UAGAGAGUAGGCUUUGUAAAG	::.....::.::::.::::	GGUUGUGGGGCUUACUUUCUA	Cleavage	| Symbols: NAD2B, NAD2.2, NAD2 | NADH dehydrogenase 2B | chrM:327890-333105 REVERSE LENGTH=922	1
phasiR263-12	AT5G45670.1	3.5	-1	1	21	949	969	UAGAGAGUAGGCUUUGUAAAG	::::::: :::.::: :::	UAUUACAAACCCUGCUCGCUA	Cleavage	| Symbols: | GDSL-like Lipase/Acylhydrolase superfamily protein | chr5:18528494-18530450 FORWARD LENGTH=1481	1
phasiR263-12	AT1G66060.1	3.5	-1	1	21	118	138	UAGAGAGUAGGCUUUGUAAAG	:::::: .::::::::::	UGUUACAAUAUCUACUCUCUA	Cleavage	| Symbols: | Family of unknown function (DUF577) | chr1:24593915-24595544 REVERSE LENGTH=1630	1
phasiR263-12	AT2G41710.1	3.5	-1	1	21	1302	1322	UAGAGAGUAGGCUUUGUAAAG	::.::.: ::::.:::::.	UCUUGCAGACCCUAUUCUCUG	Cleavage	| Symbols: | Integrase-type DNA-binding superfamily protein | chr2:17400022-17403050 REVERSE LENGTH=1671	1
phasiR263-12	AT2G41710.2	3.5	-1	1	21	1317	1337	UAGAGAGUAGGCUUUGUAAAG	::.::.: ::::.:::::.	UCUUGCAGACCCUAUUCUCUG	Cleavage	| Symbols: | Integrase-type DNA-binding superfamily protein | chr2:17400022-17403050 REVERSE LENGTH=1686	1
phasiR263-12	AT2G41710.3	3.5	-1	1	21	1407	1427	UAGAGAGUAGGCUUUGUAAAG	::.::.: ::::.:::::.	UCUUGCAGACCCUAUUCUCUG	Cleavage	| Symbols: | Integrase-type DNA-binding superfamily protein | chr2:17400022-17403050 REVERSE LENGTH=1776	1
phasiR263-12	AT1G11270.3	3.5	-1	1	21	1167	1187	UAGAGAGUAGGCUUUGUAAAG	:: ::::::.::.:::::.	AUUACCAAAGCUUAUUCUCUG	Cleavage	| Symbols: | F-box and associated interaction domains-containing protein | chr1:3780446-3786988 REVERSE LENGTH=1272	1
phasiR263-12	AT4G06740.1	3.5	-1	1	21	208	228	UAGAGAGUAGGCUUUGUAAAG	: .::::::.::::::.:	AAUCGCAAAGCUUACUCUUUC	Cleavage	| Symbols: | unknown protein; Has 0 Blast hits to 0 proteins in 0 species (source: NCBI BLink). | chr4:4045390-4045647 REVERSE LENGTH=258	1
phasiR263-12	AT1G11270.2	3.5	-1	1	21	1316	1336	UAGAGAGUAGGCUUUGUAAAG	:: ::::::.::.:::::.	AUUACCAAAGCUUAUUCUCUG	Cleavage	| Symbols: | F-box and associated interaction domains-containing protein | chr1:3780429-3786988 REVERSE LENGTH=1438	1
phasiR263-12	AT3G51860.1	3.5	-1	1	21	244	264	UAGAGAGUAGGCUUUGUAAAG	::: ::::.::::::::	UGGUACUAAGCUUACUCUCUU	Cleavage	| Symbols: CAX3, ATHCX1, CAX1-LIKE, ATCAX3 | cation exchanger 3 | chr3:19239427-19242913 FORWARD LENGTH=1805	1
phasiR263-12	AT5G21020.2	3.5	-1	1	21	4	24	UAGAGAGUAGGCUUUGUAAAG	::: ::::::: ::::::	UCUUAAAAAGCCUUCUCUCUC	Cleavage	| Symbols: | unknown protein; FUNCTIONS IN: molecular_function unknown; INVOLVED IN: biological_process unknown; LOCATED IN: endomembrane system; Has 35333 Blast hits to 34131 proteins in 2444 species: Archae - 798; Bacteria - 22429; Metazoa - 974; Fungi - 991; Plants - 531; Viruses - 0; Other Eukaryotes - 9610 (source: NCBI BLink). | chr5:7138762-7139661 FORWARD LENGTH=900	1
phasiR263-12	AT1G18250.1	3.5	-1	1	21	203	223	UAGAGAGUAGGCUUUGUAAAG	: :::::::: :::::::	GCUAACAAAGCCCACUCUCUU	Cleavage	| Symbols: ATLP-1 | Pathogenesis-related thaumatin superfamily protein | chr1:6276788-6278045 REVERSE LENGTH=1008	1
phasiR263-12	AT1G18250.2	3.5	-1	1	21	311	331	UAGAGAGUAGGCUUUGUAAAG	: :::::::: :::::::	GCUAACAAAGCCCACUCUCUU	Cleavage	| Symbols: ATLP-1 | Pathogenesis-related thaumatin superfamily protein | chr1:6276788-6278150 REVERSE LENGTH=1116	1
phasiR263-2	AT5G44920.2	3.5	-1	1	21	478	498	UAGAAGAUCGGCAUCACUACG	:::.::::: :: ::::::::	CGUGGUGAUUCCAAUCUUCUA	Cleavage	| Symbols: | Toll-Interleukin-Resistance (TIR) domain family protein | chr5:18138775-18140183 FORWARD LENGTH=1108	1
phasiR263-2	AT5G44920.1	3.5	-1	1	21	478	498	UAGAAGAUCGGCAUCACUACG	:::.::::: :: ::::::::	CGUGGUGAUUCCAAUCUUCUA	Cleavage	| Symbols: | Toll-Interleukin-Resistance (TIR) domain family protein | chr5:18138775-18140190 FORWARD LENGTH=1154	1
phasiR263-2	AT5G17880.1	3.5	-1	1	21	309	329	UAGAAGAUCGGCAUCACUACG	:::.::::: :: ::::::::	CGUGGUGAUUCCAAUCUUCUA	Cleavage	| Symbols: CSA1 | disease resistance protein (TIR-NBS-LRR class) | chr5:5908874-5913099 REVERSE LENGTH=3597	1
phasiR263-2	AT2G07728.1	3.5	-1	1	21	678	698	UAGAAGAUCGGCAUCACUACG	::.::::::::::::: .:	GGUGGUGAUGCCGAUCUCUUC	Cleavage	| Symbols: | unknown protein; FUNCTIONS IN: molecular_function unknown; INVOLVED IN: biological_process unknown; LOCATED IN: cellular_component unknown; EXPRESSED IN: cultured cell; Has 1 Blast hits to 1 proteins in 1 species: Archae - 0; Bacteria - 0; Metazoa - 0; Fungi - 0; Plants - 1; Viruses - 0; Other Eukaryotes - 0 (source: NCBI BLink). | chr2:3453686-3456127 FORWARD LENGTH=861	1
phasiR263-2	AT2G19550.1	3.5	-1	1	21	334	354	UAGAAGAUCGGCAUCACUACG	::.::::::.:: ::::::	GGUGGUGAUGUCGUUCUUCUC	Cleavage	| Symbols: | alpha/beta-Hydrolases superfamily protein | chr2:8464533-8465531 REVERSE LENGTH=999	1
phasiR263-2	AT1G72930.1	3.5	-1	1	21	312	332	UAGAAGAUCGGCAUCACUACG	:::::::: ::::::::	CACCGUGAUGCCCAUCUUCUA	Cleavage	| Symbols: TIR | toll/interleukin-1 receptor-like | chr1:27439452-27440464 FORWARD LENGTH=872	1
phasiR263-2	AT1G72930.2	3.5	-1	1	21	312	332	UAGAAGAUCGGCAUCACUACG	:::::::: ::::::::	CACCGUGAUGCCCAUCUUCUA	Cleavage	| Symbols: TIR | toll/interleukin-1 receptor-like | chr1:27439452-27440464 FORWARD LENGTH=915	1
phasiR263-2	AT1G72920.1	3.5	-1	1	21	307	327	UAGAAGAUCGGCAUCACUACG	:::::::: ::::::::	CACCGUGAUGCCUAUCUUCUA	Cleavage	| Symbols: | Toll-Interleukin-Resistance (TIR) domain family protein | chr1:27437928-27439091 FORWARD LENGTH=1070	1
phasiR263-2	AT1G72900.1	3.5	-1	1	21	315	335	UAGAAGAUCGGCAUCACUACG	:::::::: ::::::::	CACCGUGAUGCCUAUCUUCUA	Cleavage	| Symbols: | Toll-Interleukin-Resistance (TIR) domain-containing protein | chr1:27432195-27433782 FORWARD LENGTH=1363	1
phasiR263-2	AT1G72910.1	3.5	-1	1	21	308	328	UAGAAGAUCGGCAUCACUACG	:::::::: ::::::::	CACCGUGAUGCCCAUCUUCUA	Cleavage	| Symbols: | Toll-Interleukin-Resistance (TIR) domain-containing protein | chr1:27435614-27437144 FORWARD LENGTH=1420	1
phasiR263-2	AT1G72940.1	3.5	-1	1	21	328	348	UAGAAGAUCGGCAUCACUACG	:::::::: ::::::::	CACCGUGAUGCCUAUCUUCUA	Cleavage	| Symbols: | Toll-Interleukin-Resistance (TIR) domain-containing protein | chr1:27442238-27443856 FORWARD LENGTH=1525	1
phasiR263-2	AT3G61710.1	3.5	-1	1	21	813	833	UAGAAGAUCGGCAUCACUACG	: :::::: ::.:::.::::	CUUAGUGAAGCUGAUUUUCUC	Cleavage	| Symbols: ATATG6, ATG6, BECLIN1, AtBECLIN1 | AUTOPHAGY 6 | chr3:22839315-22842432 REVERSE LENGTH=1895	1
phasiR263-2	AT3G61710.2	3.5	-1	1	21	813	833	UAGAAGAUCGGCAUCACUACG	: :::::: ::.:::.::::	CUUAGUGAAGCUGAUUUUCUC	Cleavage	| Symbols: BECLIN1, AtBECLIN1 | AUTOPHAGY 6 | chr3:22839325-22842432 REVERSE LENGTH=1989	1
phasiR263-2	AT3G61710.3	3.5	-1	1	21	805	825	UAGAAGAUCGGCAUCACUACG	: :::::: ::.:::.::::	CUUAGUGAAGCUGAUUUUCUC	Cleavage	| Symbols: BECLIN1, AtBECLIN1 | AUTOPHAGY 6 | chr3:22839315-22842432 REVERSE LENGTH=1991	1
phasiR263-2	AT4G02010.1	3.5	-1	1	21	361	381	UAGAAGAUCGGCAUCACUACG	.::::::.::::.::::	GUCGGUGAUGUCGAUUUUCUC	Cleavage	| Symbols: | Protein kinase superfamily protein | chr4:881090-885399 FORWARD LENGTH=2722	1
phasiR263-2	AT4G19925.1	3.5	-1	1	21	312	332	UAGAAGAUCGGCAUCACUACG	: :.::::: :: ::::::::	CAUGGUGAUCCCCAUCUUCUA	Cleavage	| Symbols: | Toll-Interleukin-Resistance (TIR) domain family protein | chr4:10799875-10800726 REVERSE LENGTH=750	1
phasiR263-2	AT1G02390.1	3.5	-1	1	21	384	404	UAGAAGAUCGGCAUCACUACG	:.:::::::.:: :::::	GAUGGUGAUGCUGAGCUUCUU	Cleavage	| Symbols: ATGPAT2, GPAT2 | glycerol-3-phosphate acyltransferase 2 | chr1:480852-483292 FORWARD LENGTH=1791	1
phasiR263-2	AT1G13960.1	3.5	-1	1	21	1221	1241	UAGAAGAUCGGCAUCACUACG	::::: :..:::::::::	ACGAGUGAAGUUGAUCUUCUA	Cleavage	| Symbols: WRKY4 | WRKY DNA-binding protein 4 | chr1:4776605-4779400 FORWARD LENGTH=1919	1
phasiR263-2	AT1G13960.2	3.5	-1	1	21	1282	1302	UAGAAGAUCGGCAUCACUACG	::::: :..:::::::::	ACGAGUGAAGUUGAUCUUCUA	Cleavage	| Symbols: WRKY4 | WRKY DNA-binding protein 4 | chr1:4776463-4779350 FORWARD LENGTH=1930	1
phasiR263-2	AT4G16890.1	3.5	-1	1	21	291	311	UAGAAGAUCGGCAUCACUACG	:.::::: :::::.::::	AAUGGUGAUUCCGAUUUUCUU	Cleavage	| Symbols: SNC1, BAL | disease resistance protein (TIR-NBS-LRR class), putative | chr4:9500506-9505455 REVERSE LENGTH=3906	1
phasiR263-2	AT5G29050.1	3.5	-1	1	21	418	437	UAGAAGAUCGGCAUCACUACG	.::: ::::::::::: ::::	UGUA-UGAUGCCGAUCAUCUA	Cleavage	| Symbols: | Protein of unknown function (DUF3287) | chr5:11111692-11112283 FORWARD LENGTH=489	1
phasiR263-2	AT3G50410.1	3.5	-1	1	21	943	963	UAGAAGAUCGGCAUCACUACG	:.::::::..::::: .::	AUUGGUGAUGUUGAUCUCUUA	Cleavage	| Symbols: OBP1 | OBF binding protein 1 | chr3:18709748-18710760 FORWARD LENGTH=1013	1
phasiR263-2	AT1G64070.1	3.5	-1	1	21	300	320	UAGAAGAUCGGCAUCACUACG	:::::::: : .:::::::	AAUAGUGAUGACUGUCUUCUA	Translation	| Symbols: RLM1 | Disease resistance protein (TIR-NBS-LRR class) family | chr1:23779949-23783449 FORWARD LENGTH=2994	1
phasiR263-2	AT1G65850.1	3.5	-1	1	21	357	377	UAGAAGAUCGGCAUCACUACG	::::::: :: ::.:::::	AAUAGUGAUCCCCAUUUUCUA	Cleavage	| Symbols: | Disease resistance protein (TIR-NBS-LRR class) family | chr1:24494734-24498485 FORWARD LENGTH=3111	1
phasiR263-2	AT1G63740.1	3.5	-1	1	21	267	287	UAGAAGAUCGGCAUCACUACG	:::::::: : .:::::::	AAUAGUGAUGACUGUCUUCUA	Translation	| Symbols: | Disease resistance protein (TIR-NBS-LRR class) family | chr1:23645429-23648973 FORWARD LENGTH=3241	1
phasiR263-2	AT1G65850.2	3.5	-1	1	21	458	478	UAGAAGAUCGGCAUCACUACG	::::::: :: ::.:::::	AAUAGUGAUCCCCAUUUUCUA	Cleavage	| Symbols: | Disease resistance protein (TIR-NBS-LRR class) family | chr1:24494678-24498542 FORWARD LENGTH=3269	1
phasiR263-2	AT1G63750.3	3.5	-1	1	21	404	424	UAGAAGAUCGGCAUCACUACG	:::::::: : .:::::::	GAUAGUGAUGACCGUCUUCUA	Translation	| Symbols: | Disease resistance protein (TIR-NBS-LRR class) family | chr1:23650848-23655359 FORWARD LENGTH=3514	1
phasiR263-2	AT1G56520.1	3.5	-1	1	21	297	317	UAGAAGAUCGGCAUCACUACG	:::::::: : .:::::::	AAUAGUGAUGACUGUCUUCUA	Translation	| Symbols: | Disease resistance protein (TIR-NBS-LRR class) family | chr1:21174768-21178920 REVERSE LENGTH=3540	1
phasiR263-2	AT1G56520.2	3.5	-1	1	21	351	371	UAGAAGAUCGGCAUCACUACG	:::::::: : .:::::::	AAUAGUGAUGACUGUCUUCUA	Translation	| Symbols: | Disease resistance protein (TIR-NBS-LRR class) family | chr1:21174664-21178974 REVERSE LENGTH=3624	1
phasiR263-2	AT1G56510.1	3.5	-1	1	21	412	432	UAGAAGAUCGGCAUCACUACG	:::::::: : .:::::::	AAUAGUGAUGACUGUCUUCUA	Translation	| Symbols: WRR4, ADR2 | Disease resistance protein (TIR-NBS-LRR class) | chr1:21167589-21173632 FORWARD LENGTH=3657	1
phasiR263-2	AT4G12010.1	3.5	-1	1	21	288	308	UAGAAGAUCGGCAUCACUACG	:::::.: :: ::::::::	GCUAGUGGUACCAAUCUUCUA	Cleavage	| Symbols: | Disease resistance protein (TIR-NBS-LRR class) family | chr4:7197211-7201393 REVERSE LENGTH=3774	1
phasiR263-2	AT1G63750.2	3.5	-1	1	21	404	424	UAGAAGAUCGGCAUCACUACG	:::::::: : .:::::::	GAUAGUGAUGACCGUCUUCUA	Translation	| Symbols: | Disease resistance protein (TIR-NBS-LRR class) family | chr1:23650848-23655359 FORWARD LENGTH=3927	1
phasiR263-2	AT1G63750.1	3.5	-1	1	21	404	424	UAGAAGAUCGGCAUCACUACG	:::::::: : .:::::::	GAUAGUGAUGACCGUCUUCUA	Translation	| Symbols: | Disease resistance protein (TIR-NBS-LRR class) family | chr1:23650848-23655363 FORWARD LENGTH=4340	1
phasiR263-2	AT2G14520.1	3.5	-1	1	21	1114	1134	UAGAAGAUCGGCAUCACUACG	:: ::::::.::: ::::.	GAUAAUGAUGCUGAUAUUCUG	Cleavage	| Symbols: | CBS domain-containing protein with a domain of unknown function (DUF21) | chr2:6182193-6184648 REVERSE LENGTH=1441	1
phasiR263-2	AT4G08510.1	3.5	-1	1	21	476	496	UAGAAGAUCGGCAUCACUACG	:. ::::: .:::::::::	GAUGAUGAUGAUGAUCUUCUA	Translation	| Symbols: | unknown protein; LOCATED IN: chloroplast; BEST Arabidopsis thaliana protein match is: unknown protein (TAIR:AT1G36990.1); Has 888 Blast hits to 321 proteins in 121 species: Archae - 0; Bacteria - 120; Metazoa - 86; Fungi - 24; Plants - 79; Viruses - 0; Other Eukaryotes - 579 (source: NCBI BLink). | chr4:5410296-5413453 FORWARD LENGTH=2820	1
phasiR263-2	AT1G27170.2	3.5	-1	1	21	395	415	UAGAAGAUCGGCAUCACUACG	:.::: : ::::::::.::	UCUGGUGUUACCGAUCUUUUA	Cleavage	| Symbols: | transmembrane receptors;ATP binding | chr1:9433488-9439417 FORWARD LENGTH=4442	1
phasiR263-19	AT1G77950.1	3.5	-1	1	21	992	1013	UAUUAGAGAUUUAUUG-GCGAG	::.:: ::::::::.:::.:::	CUUGCUCAAUAAAUUUCUGAUA	Cleavage	| Symbols: AGL67 | AGAMOUS-like 67 | chr1:29306957-29309863 FORWARD LENGTH=1027	1
phasiR263-19	AT4G11170.1	3.5	-1	1	21	1402	1422	UAUUAGAGAUUUAUUGGCGAG	:: ::..:::::::::: :::	CUGGCUGAUAAAUCUCUCAUA	Cleavage	| Symbols: | Disease resistance protein (TIR-NBS-LRR class) family | chr4:6811127-6817130 FORWARD LENGTH=3288	1
phasiR263-19	AT5G67540.1	3.5	-1	1	21	83	103	UAUUAGAGAUUUAUUGGCGAG	:::.:::::.: ::.:.:::	AUCGUCAAUAGAACUUUGAUA	Cleavage	| Symbols: | Arabinanase/levansucrase/invertase | chr5:26944028-26946365 REVERSE LENGTH=1933	1
phasiR263-19	AT5G67540.2	3.5	-1	1	21	83	103	UAUUAGAGAUUUAUUGGCGAG	:::.:::::.: ::.:.:::	AUCGUCAAUAGAACUUUGAUA	Cleavage	| Symbols: | Arabinanase/levansucrase/invertase | chr5:26944028-26946365 REVERSE LENGTH=2016	1
phasiR263-19	AT2G05518.1	3.5	-1	1	21	463	483	UAUUAGAGAUUUAUUGGCGAG	.:.:.. ::.:::::.:::::	UUUGUUUAUGAAUCUUUAAUA	Cleavage	| Symbols: | Unknown gene | chr2:2023295-2023995 FORWARD LENGTH=511	1
phasiR263-19	AT5G51220.1	3.5	-1	1	21	292	312	UAUUAGAGAUUUAUUGGCGAG	.:: :::.:::::::: .:::	UUCCCCAGUAAAUCUCCGAUA	Cleavage	| Symbols: | ubiquinol-cytochrome C chaperone family protein | chr5:20821215-20823266 REVERSE LENGTH=1177	1
phasiR263-19	AT4G13390.1	3.5	-1	1	21	1436	1456	UAUUAGAGAUUUAUUGGCGAG	.:: :::::::::::.:. ::	UUCACCAAUAAAUCUUUGCUA	Cleavage	| Symbols: | Proline-rich extensin-like family protein | chr4:7783818-7785326 FORWARD LENGTH=1509	1
phasiR263-19	AT1G63730.1	3.5	-1	1	21	1405	1425	UAUUAGAGAUUUAUUGGCGAG	::::: :::::::::: :::	CUCGCAUAUAAAUCUCUCAUA	Cleavage	| Symbols: | Disease resistance protein (TIR-NBS-LRR class) family | chr1:23641770-23645132 FORWARD LENGTH=2901	1
phasiR263-19	AT5G26810.1	3.5	-1	1	21	848	868	UAUUAGAGAUUUAUUGGCGAG	.::::..::::::::::	AAGAUCAAUGGAUCUCUAAUA	Cleavage	| Symbols: | Pectin lyase-like superfamily protein | chr5:9430952-9432969 FORWARD LENGTH=882	1
phasiR263-19	AT3G17100.2	3.5	-1	1	21	653	673	UAUUAGAGAUUUAUUGGCGAG	:::::. .::::::::::	AACGCCAGAGAAUCUCUAAUC	Cleavage	| Symbols: | sequence-specific DNA binding transcription factors | chr3:5831194-5832419 FORWARD LENGTH=1144	2
phasiR263-19	AT3G17100.1	3.5	-1	1	21	676	696	UAUUAGAGAUUUAUUGGCGAG	:::::. .::::::::::	AACGCCAGAGAAUCUCUAAUC	Cleavage	| Symbols: | sequence-specific DNA binding transcription factors | chr3:5831253-5832419 FORWARD LENGTH=1167	2
phasiR263-19	AT4G16563.1	3.5	-1	1	21	1606	1626	UAUUAGAGAUUUAUUGGCGAG	::::::::::::.:.: :	GAAGCCAAUAAAUCUUUGAAA	Cleavage	| Symbols: | Eukaryotic aspartyl protease family protein | chr4:9329657-9331523 REVERSE LENGTH=1867	1
phasiR263-19	AT5G41370.1	3.5	-1	1	21	1143	1163	UAUUAGAGAUUUAUUGGCGAG	.::...::::::::::.:	GGUGCUGGUAAAUCUCUAGUU	Cleavage	| Symbols: XPB1, ATXPB1 | homolog of xeroderma pigmentosum complementation group B 1 | chr5:16551119-16556003 FORWARD LENGTH=2733	1
phasiR263-19	AT2G33540.1	3.5	-1	1	21	1696	1716	UAUUAGAGAUUUAUUGGCGAG	:::..::.:::.:.::::	GCCGCUGAUGAAUUUUUAAUU	Cleavage	| Symbols: CPL3, ATCPL3 | C-terminal domain phosphatase-like 3 | chr2:14203505-14208797 REVERSE LENGTH=4302	1
phasiR263-19	AT4G14970.1	3.5	-1	1	21	2951	2971	UAUUAGAGAUUUAUUGGCGAG	.: .:::.::::::::::	UCUGAUAAUGAAUCUCUAAUU	Cleavage	| Symbols: | unknown protein; FUNCTIONS IN: molecular_function unknown; INVOLVED IN: biological_process unknown; LOCATED IN: chloroplast; EXPRESSED IN: 14 plant structures; EXPRESSED DURING: 6 growth stages; Has 257 Blast hits to 164 proteins in 70 species: Archae - 0; Bacteria - 4; Metazoa - 189; Fungi - 0; Plants - 38; Viruses - 0; Other Eukaryotes - 26 (source: NCBI BLink). | chr4:8553643-8561…	1
phasiR263-19	AT1G55190.1	3.5	-1	1	21	95	115	UAUUAGAGAUUUAUUGGCGAG	:: :.:::.::::: ::::	ACCGGCGAUAGAUCUCGAAUA	Cleavage	| Symbols: PRA1.F2, PRA7 | PRA1 (Prenylated rab acceptor) family protein | chr1:20588397-20589199 FORWARD LENGTH=803	1
phasiR263-19	AT3G58120.1	3.5	-1	1	21	229	249	UAUUAGAGAUUUAUUGGCGAG	.:::: :::::::.:: ::	UGUGCCAUUAAAUCUUUAUUA	Cleavage	| Symbols: ATBZIP61, BZIP61 | Basic-leucine zipper (bZIP) transcription factor family protein | chr3:21520974-21523327 REVERSE LENGTH=1554	1
phasiR263-19	AT2G41680.1	3.5	-1	1	21	1706	1726	UAUUAGAGAUUUAUUGGCGAG	::::: :.:::::: :::.	AACGCCAUUGAAUCUCAAAUG	Cleavage	| Symbols: NTRC | NADPH-dependent thioredoxin reductase C | chr2:17376155-17379055 REVERSE LENGTH=1811	1
phasiR263-9	AT4G06555.1	3.5	-1	1	21	1118	1138	AAAUCUCCGGUCUGUUUCCGU	.::::::..::. ::::.:::	GCGGAAAUGGAUGGGAGGUUU	Cleavage	| Symbols: | transposable element gene | chr4:3464128-3466017 FORWARD LENGTH=1890	1
phasiR263-9	AT1G64070.1	3.5	-1	1	21	342	362	AAAUCUCCGGUCUGUUUCCGU	.:::::::: ::.::::: ::	GCGGAAACAAACUGGAGAGUU	Cleavage	| Symbols: RLM1 | Disease resistance protein (TIR-NBS-LRR class) family | chr1:23779949-23783449 FORWARD LENGTH=2994	1
phasiR263-9	AT1G49750.1	3.5	-1	1	21	1152	1172	AAAUCUCCGGUCUGUUUCCGU	:.:::: :: ::::::::::	AUGGAACCAUACCGGAGAUUG	Cleavage	| Symbols: | Leucine-rich repeat (LRR) family protein | chr1:18410929-18412801 REVERSE LENGTH=1755	1
phasiR263-9	AT3G26120.1	3.5	-1	1	21	1441	1461	AAAUCUCCGGUCUGUUUCCGU	:::::.::: ..::::.:::	CCGGAAGCAGCUUGGAGGUUU	Translation	| Symbols: TEL1 | terminal EAR1-like 1 | chr3:9546398-9549453 FORWARD LENGTH=2056	1
phasiR263-9	AT3G59510.1	3.5	-1	1	21	1046	1066	AAAUCUCCGGUCUGUUUCCGU	:.::.:: ::::.::::: ::	AUGGGAAAAGACUGGAGAAUU	Cleavage	| Symbols: | Leucine-rich repeat (LRR) family protein | chr3:21988453-21989712 REVERSE LENGTH=1260	1
phasiR263-9	AT5G53320.1	3.5	-1	1	21	1788	1808	AAAUCUCCGGUCUGUUUCCGU	.:::: :::::.: :::.:::	GCGGAUACAGAUCAGAGGUUU	Cleavage	| Symbols: | Leucine-rich repeat protein kinase family protein | chr5:21636241-21638398 REVERSE LENGTH=2079	1
phasiR263-9	AT5G28237.1	3.5	-1	1	21	1183	1203	AAAUCUCCGGUCUGUUUCCGU	::::. ..:::::::::::	CCGGAGUUGGACCGGAGAUUA	Cleavage	| Symbols: | Pyridoxal-5'-phosphate-dependent enzyme family protein | chr5:10207353-10213598 REVERSE LENGTH=1578	1
phasiR263-9	AT4G19500.2	3.5	-1	1	21	461	481	AAAUCUCCGGUCUGUUUCCGU	:::::::::::::: ::	UAAAAAACAGACCGGAGAAUU	Cleavage	| Symbols: | nucleoside-triphosphatases;transmembrane receptors;nucleotide binding;ATP binding | chr4:10625659-10631570 FORWARD LENGTH=3889	1
phasiR263-9	AT4G19500.1	3.5	-1	1	21	461	481	AAAUCUCCGGUCUGUUUCCGU	:::::::::::::: ::	UAAAAAACAGACCGGAGAAUU	Cleavage	| Symbols: | nucleoside-triphosphatases;transmembrane receptors;nucleotide binding;ATP binding | chr4:10625659-10630395 FORWARD LENGTH=4313	1
phasiR263-9	AT4G15260.1	3.5	-1	1	21	780	800	AAAUCUCCGGUCUGUUUCCGU	:.: ::: :::..::::.:::	AUGAAAAGAGAUUGGAGGUUU	Cleavage	| Symbols: | UDP-Glycosyltransferase superfamily protein | chr4:8713689-8715339 FORWARD LENGTH=1651	1
phasiR263-9	AT2G29065.1	3.5	-1	1	21	1285	1305	AAAUCUCCGGUCUGUUUCCGU	:::.::::. ::::::::	GAGGAGACAGGACGGAGAUUG	Translation	| Symbols: | GRAS family transcription factor | chr2:12484843-12486983 FORWARD LENGTH=1989	1
phasiR263-9	AT5G44510.1	3.5	-1	1	21	420	440	AAAUCUCCGGUCUGUUUCCGU	::::.:::: ::::::::	GAGGAAGCAGAAGGGAGAUUU	Translation	| Symbols: TAO1 | target of AVRB operation1 | chr5:17929673-17934188 REVERSE LENGTH=3564	1
phasiR263-9	AT1G56520.1	3.5	-1	1	21	339	359	AAAUCUCCGGUCUGUUUCCGU	:: :: :: :::::::::::	CCGCAACCAAACCGGAGAUUU	Cleavage	| Symbols: | Disease resistance protein (TIR-NBS-LRR class) family | chr1:21174768-21178920 REVERSE LENGTH=3540	1
phasiR263-9	AT1G56520.2	3.5	-1	1	21	393	413	AAAUCUCCGGUCUGUUUCCGU	:: :: :: :::::::::::	CCGCAACCAAACCGGAGAUUU	Cleavage	| Symbols: | Disease resistance protein (TIR-NBS-LRR class) family | chr1:21174664-21178974 REVERSE LENGTH=3624	1
phasiR263-9	AT1G29570.1	3.5	-1	1	21	334	354	AAAUCUCCGGUCUGUUUCCGU	::: :::: :::::::::	AGUGAAUCAGAACGGAGAUUU	Translation	| Symbols: | Zinc finger C-x8-C-x5-C-x3-H type family protein | chr1:10335910-10337854 FORWARD LENGTH=966	2
phasiR263-9	AT2G47580.1	3.5	-1	1	21	65	85	AAAUCUCCGGUCUGUUUCCGU	: :::.. .::.:::::.:::	AAGGAGGAGGAUCGGAGGUUU	Cleavage	| Symbols: U1A | spliceosomal protein U1A | chr2:19517187-19518871 FORWARD LENGTH=980	2
phasiR263-9	AT2G05920.1	3.5	-1	1	21	1351	1371	AAAUCUCCGGUCUGUUUCCGU	: ::::. ::::.:: :::::	AGGGAAGAAGACUGGUGAUUU	Cleavage	| Symbols: | Subtilase family protein | chr2:2269515-2272229 REVERSE LENGTH=2603	1
phasiR263-9	AT3G04605.1	3.5	-1	1	21	3265	3285	AAAUCUCCGGUCUGUUUCCGU	..: :: ::::::::: ::::	GUGUAACCAGACCGGACAUUU	Cleavage	| Symbols: | transposable element gene | chr3:1246669-1250395 FORWARD LENGTH=3727	1
phasiR263-1	AT5G44920.2	3.5	-1	1	21	477	497	AGAAGAUCGGCAUCACUACGU	:::.::::: :: :::::::	UCGUGGUGAUUCCAAUCUUCU	Translation	| Symbols: | Toll-Interleukin-Resistance (TIR) domain family protein | chr5:18138775-18140183 FORWARD LENGTH=1108	1
phasiR263-1	AT5G44920.1	3.5	-1	1	21	477	497	AGAAGAUCGGCAUCACUACGU	:::.::::: :: :::::::	UCGUGGUGAUUCCAAUCUUCU	Translation	| Symbols: | Toll-Interleukin-Resistance (TIR) domain family protein | chr5:18138775-18140190 FORWARD LENGTH=1154	1
phasiR263-1	AT5G17880.1	3.5	-1	1	21	308	328	AGAAGAUCGGCAUCACUACGU	:::.::::: :: :::::::	UCGUGGUGAUUCCAAUCUUCU	Translation	| Symbols: CSA1 | disease resistance protein (TIR-NBS-LRR class) | chr5:5908874-5913099 REVERSE LENGTH=3597	1
phasiR263-1	AT3G61710.1	3.5	-1	1	21	812	832	AGAAGAUCGGCAUCACUACGU	: :::::: ::.:::.::::	UCUUAGUGAAGCUGAUUUUCU	Cleavage	| Symbols: ATATG6, ATG6, BECLIN1, AtBECLIN1 | AUTOPHAGY 6 | chr3:22839315-22842432 REVERSE LENGTH=1895	1
phasiR263-1	AT3G61710.2	3.5	-1	1	21	812	832	AGAAGAUCGGCAUCACUACGU	: :::::: ::.:::.::::	UCUUAGUGAAGCUGAUUUUCU	Cleavage	| Symbols: BECLIN1, AtBECLIN1 | AUTOPHAGY 6 | chr3:22839325-22842432 REVERSE LENGTH=1989	1
phasiR263-1	AT3G61710.3	3.5	-1	1	21	804	824	AGAAGAUCGGCAUCACUACGU	: :::::: ::.:::.::::	UCUUAGUGAAGCUGAUUUUCU	Cleavage	| Symbols: BECLIN1, AtBECLIN1 | AUTOPHAGY 6 | chr3:22839315-22842432 REVERSE LENGTH=1991	1
phasiR263-1	AT4G02010.1	3.5	-1	1	21	360	380	AGAAGAUCGGCAUCACUACGU	.::::::.::::.::::	UGUCGGUGAUGUCGAUUUUCU	Cleavage	| Symbols: | Protein kinase superfamily protein | chr4:881090-885399 FORWARD LENGTH=2722	1
phasiR263-1	AT5G11490.1	3.5	-1	1	21	653	673	AGAAGAUCGGCAUCACUACGU	:.: : ::::::::::.:::	AUGCAUUGAUGCCGAUUUUCC	Cleavage	| Symbols: | adaptin family protein | chr5:3671818-3676309 FORWARD LENGTH=2837	1
phasiR263-1	AT5G11490.2	3.5	-1	1	21	683	703	AGAAGAUCGGCAUCACUACGU	:.: : ::::::::::.:::	AUGCAUUGAUGCCGAUUUUCC	Cleavage	| Symbols: | adaptin family protein | chr5:3671788-3676452 FORWARD LENGTH=2918	1
phasiR263-1	AT3G43800.1	3.5	-1	1	21	84	104	AGAAGAUCGGCAUCACUACGU	: ::.:::.::..:: :::::	AAGUGGUGGUGUUGAACUUCU	Cleavage	| Symbols: ATGSTU27, GSTU27 | glutathione S-transferase tau 27 | chr3:15660859-15661925 FORWARD LENGTH=895	1
phasiR263-1	AT5G29565.1	3.5	-1	1	21	2939	2958	AGAAGAUCGGCAUCACUACGU	:.::: :::::.::::::::	AUGUA-UGAUGUCGAUCUUCA	Cleavage	| Symbols: | transposable element gene | chr5:11206792-11210598 FORWARD LENGTH=3807	1
phasiR263-1	AT4G16890.1	3.5	-1	1	21	290	310	AGAAGAUCGGCAUCACUACGU	:.::::: :::::.::::	AAAUGGUGAUUCCGAUUUUCU	Translation	| Symbols: SNC1, BAL | disease resistance protein (TIR-NBS-LRR class), putative | chr4:9500506-9505455 REVERSE LENGTH=3906	2
phasiR263-1	AT4G24020.1	3.5	-1	1	21	2903	2923	AGAAGAUCGGCAUCACUACGU	: :::::::.:::::::	AGCUUGUGAUGCUGAUCUUCA	Cleavage	| Symbols: NLP7 | NIN like protein 7 | chr4:12479752-12483993 FORWARD LENGTH=3203	1
phasiR263-1	AT5G57660.1	3.5	-1	1	21	355	375	AGAAGAUCGGCAUCACUACGU	:: ::::::::::: :::	CAGUUGUGAUGCCGAUAUUCA	Cleavage	| Symbols: ATCOL5, COL5 | CONSTANS-like 5 | chr5:23355464-23356989 FORWARD LENGTH=1437	1
phasiR263-1	AT5G64740.1	3.5	-1	1	21	1224	1244	AGAAGAUCGGCAUCACUACGU	::. ::::::.:::.:::	UGGUGAUGAUGCUGAUUUUCC	Cleavage	| Symbols: CESA6, IXR2, E112, PRC1 | cellulose synthase 6 | chr5:25881066-25886694 FORWARD LENGTH=4105	1
phasiR263-1	AT2G39770.2	3.5	-1	1	21	337	357	AGAAGAUCGGCAUCACUACGU	: .:::::::.:: :::::	CAGAGGUGAUGCUGAACUUCU	Cleavage	| Symbols: CYT1 | Glucose-1-phosphate adenylyltransferase family protein | chr2:16588696-16591032 FORWARD LENGTH=1456	1
phasiR263-1	AT2G39770.1	3.5	-1	1	21	331	351	AGAAGAUCGGCAUCACUACGU	: .:::::::.:: :::::	CAGAGGUGAUGCUGAACUUCU	Cleavage	| Symbols: CYT1, VTC1, SOZ1, EMB101, GMP1 | Glucose-1-phosphate adenylyltransferase family protein | chr2:16588702-16590985 FORWARD LENGTH=1491	1
phasiR263-1	AT1G04470.1	3.5	-1	1	21	125	145	AGAAGAUCGGCAUCACUACGU	.:: :::: ::::::::::	UUGUCCUGAUACCGAUCUUCU	Translation	| Symbols: | Protein of unknown function (DUF810) | chr1:1211049-1214662 REVERSE LENGTH=3307	1
phasiR263-1	AT5G29050.1	3.5	-1	1	21	417	436	AGAAGAUCGGCAUCACUACGU	.::: ::::::::::: :::	UUGUA-UGAUGCCGAUCAUCU	Cleavage	| Symbols: | Protein of unknown function (DUF3287) | chr5:11111692-11112283 FORWARD LENGTH=489	1
phasiR263-12	AT5G54290.2	4	-1	1	21	1001	1021	UAGAGAGUAGGCUUUGUAAAG	:::::::.:::.::::.::	CUUUACAGAGCUUACUUUCGU	Cleavage	| Symbols: CcdA | cytochrome c biogenesis protein family | chr5:22051034-22053974 FORWARD LENGTH=1182	1
phasiR263-12	AT5G54290.1	4	-1	1	21	995	1015	UAGAGAGUAGGCUUUGUAAAG	:::::::.:::.::::.::	CUUUACAGAGCUUACUUUCGU	Cleavage	| Symbols: CcdA | cytochrome c biogenesis protein family | chr5:22051037-22054028 FORWARD LENGTH=1230	1
phasiR263-12	AT1G74820.1	4	-1	1	21	72	92	UAGAGAGUAGGCUUUGUAAAG	::: ::.:: ::::::::::	CUUCACGAACCCUACUCUCUC	Cleavage	| Symbols: | RmlC-like cupins superfamily protein | chr1:28111882-28112565 REVERSE LENGTH=684	1
phasiR263-12	AT1G46552.1	4	-1	1	21	3578	3598	UAGAGAGUAGGCUUUGUAAAG	:::.::: :::::::.:.	AGCUACGAAGACUACUCUUUG	Translation	| Symbols: | transposable element gene | chr1:17247859-17252452 REVERSE LENGTH=4594	2
phasiR263-12	AT3G57765.1	4	-1	1	21	729	749	UAGAGAGUAGGCUUUGUAAAG	:::: .::: :.::::::.::	CUUUUUAAACCUUACUCUUUA	Cleavage	| Symbols: U2.3 | U2.3; snRNA | chr3:21397262-21398132 REVERSE LENGTH=871	1
phasiR263-12	AT1G63750.3	4	-1	1	21	787	807	UAGAGAGUAGGCUUUGUAAAG	::::. :.:::: :::::::.	CUUUGGAGAGCCGACUCUCUG	Cleavage	| Symbols: | Disease resistance protein (TIR-NBS-LRR class) family | chr1:23650848-23655359 FORWARD LENGTH=3514	1
phasiR263-12	AT1G63750.2	4	-1	1	21	1200	1220	UAGAGAGUAGGCUUUGUAAAG	::::. :.:::: :::::::.	CUUUGGAGAGCCGACUCUCUG	Cleavage	| Symbols: | Disease resistance protein (TIR-NBS-LRR class) family | chr1:23650848-23655359 FORWARD LENGTH=3927	1
phasiR263-12	AT1G63750.1	4	-1	1	21	1609	1629	UAGAGAGUAGGCUUUGUAAAG	::::. :.:::: :::::::.	CUUUGGAGAGCCGACUCUCUG	Cleavage	| Symbols: | Disease resistance protein (TIR-NBS-LRR class) family | chr1:23650848-23655363 FORWARD LENGTH=4340	1
phasiR263-12	AT4G06494.1	4	-1	1	21	67	87	UAGAGAGUAGGCUUUGUAAAG	:::::..: .:::::.:.::	AUUUACGGAUUCUACUUUUUA	Cleavage	| Symbols: | transposable element gene | chr4:3133152-3133586 REVERSE LENGTH=435	1
phasiR263-12	AT5G44416.1	4	-1	1	21	3600	3620	UAGAGAGUAGGCUUUGUAAAG	::::..:::.:: ::::::	AUUUAUGAAGUCUUCUCUCUU	Cleavage	| Symbols: | transposable element gene | chr5:17896964-17900821 REVERSE LENGTH=3858	1
phasiR263-12	AT4G28970.1	4	-1	1	21	3561	3581	UAGAGAGUAGGCUUUGUAAAG	::::..:::.:: ::::::	AUUUAUGAAGUCUUCUCUCUU	Cleavage	| Symbols: | transposable element gene | chr4:14283564-14287590 REVERSE LENGTH=4027	1
phasiR263-12	AT2G23720.1	4	-1	1	21	3640	3660	UAGAGAGUAGGCUUUGUAAAG	::::..:::.:: ::::::	AUUUAUGAAGUCUUCUCUCUU	Cleavage	| Symbols: | transposable element gene | chr2:10088774-10092878 REVERSE LENGTH=4105	1
phasiR263-12	AT4G09380.1	4	-1	1	21	3702	3722	UAGAGAGUAGGCUUUGUAAAG	::::..:::.:: ::::::	AUUUAUGAAGUCUUCUCUCUU	Cleavage	| Symbols: | transposable element gene | chr4:5946583-5950874 REVERSE LENGTH=4292	1
phasiR263-12	AT3G10250.2	4	-1	1	21	256	276	UAGAGAGUAGGCUUUGUAAAG	.::: ::::::.:::: :::	UUUUUCAAAGCUUACUAUCUU	Cleavage	| Symbols: | Plant protein 1589 of unknown function | chr3:3167951-3170929 REVERSE LENGTH=1362	1
phasiR263-12	AT3G10250.1	4	-1	1	21	308	328	UAGAGAGUAGGCUUUGUAAAG	.::: ::::::.:::: :::	UUUUUCAAAGCUUACUAUCUU	Cleavage	| Symbols: | Plant protein 1589 of unknown function | chr3:3167951-3170931 REVERSE LENGTH=1414	1
phasiR263-12	AT2G03810.1	4	-1	1	21	154	174	UAGAGAGUAGGCUUUGUAAAG	.: :.:::.:..::::::::	UUAUGCAAGGUUUACUCUCUU	Cleavage	| Symbols: | 18S pre-ribosomal assembly protein gar2-related | chr2:1162523-1164573 FORWARD LENGTH=1787	1
phasiR263-12	AT2G03810.3	4	-1	1	21	243	263	UAGAGAGUAGGCUUUGUAAAG	.: :.:::.:..::::::::	UUAUGCAAGGUUUACUCUCUU	Cleavage	| Symbols: | 18S pre-ribosomal assembly protein gar2-related | chr2:1161526-1164573 FORWARD LENGTH=1876	1
phasiR263-12	AT2G03810.4	4	-1	1	21	248	268	UAGAGAGUAGGCUUUGUAAAG	.: :.:::.:..::::::::	UUAUGCAAGGUUUACUCUCUU	Cleavage	| Symbols: | 18S pre-ribosomal assembly protein gar2-related | chr2:1161526-1164573 FORWARD LENGTH=1881	1
phasiR263-12	AT2G03810.2	4	-1	1	21	312	332	UAGAGAGUAGGCUUUGUAAAG	.: :.:::.:..::::::::	UUAUGCAAGGUUUACUCUCUU	Cleavage	| Symbols: | 18S pre-ribosomal assembly protein gar2-related | chr2:1161029-1164573 FORWARD LENGTH=1945	1
phasiR263-12	AT4G35870.1	4	-1	1	21	2557	2577	UAGAGAGUAGGCUUUGUAAAG	::::.::::.::.::::	GAUUACGAAGCUUAUUCUCAC	Cleavage	| Symbols: | early-responsive to dehydration stress protein (ERD4) | chr4:16990173-16992888 FORWARD LENGTH=2716	2
phasiR263-12	AT4G35870.1	4	-1	1	21	2631	2651	UAGAGAGUAGGCUUUGUAAAG	::::::: ..:.::::.:.	UCUUACAAAUUUUGCUCUUUG	Cleavage	| Symbols: | early-responsive to dehydration stress protein (ERD4) | chr4:16990173-16992888 FORWARD LENGTH=2716	2
phasiR263-12	AT5G58150.1	4	-1	1	21	2069	2089	UAGAGAGUAGGCUUUGUAAAG	:::.:::::.:::::: ::	AUUUGCAAAGUCUACUCCAUA	Cleavage	| Symbols: | Leucine-rich repeat protein kinase family protein | chr5:23530081-23532840 REVERSE LENGTH=2760	1
phasiR263-12	AT4G19500.2	4	-1	1	21	3457	3477	UAGAGAGUAGGCUUUGUAAAG	:::.:.:::.::.: .::::	GUUUGCGAAGUCUGCCUUCUA	Cleavage	| Symbols: | nucleoside-triphosphatases;transmembrane receptors;nucleotide binding;ATP binding | chr4:10625659-10631570 FORWARD LENGTH=3889	1
phasiR263-12	AT4G19500.1	4	-1	1	21	3808	3828	UAGAGAGUAGGCUUUGUAAAG	:::.:.:::.::.: .::::	GUUUGCGAAGUCUGCCUUCUA	Cleavage	| Symbols: | nucleoside-triphosphatases;transmembrane receptors;nucleotide binding;ATP binding | chr4:10625659-10630395 FORWARD LENGTH=4313	1
phasiR263-12	AT1G22860.1	4	-1	1	21	1053	1073	UAGAGAGUAGGCUUUGUAAAG	::: ::::::.::.:.:.::	CUUGUCAAAGCUUAUUUUUUA	Cleavage	| Symbols: | Vacuolar sorting protein 39 | chr1:8083400-8089236 FORWARD LENGTH=3255	1
phasiR263-12	AT3G51480.1	4	-1	1	21	2874	2894	UAGAGAGUAGGCUUUGUAAAG	::: . :::::.:.::::::.	CUUAGAAAAGCUUGCUCUCUG	Cleavage	| Symbols: ATGLR3.6, GLR3.6 | glutamate receptor 3.6 | chr3:19100676-19104825 FORWARD LENGTH=3338	1
phasiR263-12	AT3G01440.1	4	-1	1	21	17	37	UAGAGAGUAGGCUUUGUAAAG	.:::::.:::::::::	ACACCUAAAGCUUACUCUCUA	Cleavage	| Symbols: PQL1, PQL2 | PsbQ-like 1 | chr3:168435-169618 FORWARD LENGTH=917	1
phasiR263-12	AT4G07846.1	4	-1	1	21	43	63	UAGAGAGUAGGCUUUGUAAAG	:::: :::::::::::.	AACGACAAUGCCUACUCUCUG	Cleavage	| Symbols: | transposable element gene | chr4:4670304-4670732 FORWARD LENGTH=429	1
phasiR263-12	AT1G22470.1	4	-1	1	21	449	469	UAGAGAGUAGGCUUUGUAAAG	:::::::.: :::::::	AGAAACAAAGCUUCCUCUCUA	Cleavage	| Symbols: | unknown protein; BEST Arabidopsis thaliana protein match is: unknown protein (TAIR:AT1G72240.1); Has 1693 Blast hits to 236 proteins in 54 species: Archae - 0; Bacteria - 8; Metazoa - 451; Fungi - 116; Plants - 94; Viruses - 2; Other Eukaryotes - 1022 (source: NCBI BLink). | chr1:7932854-7933390 REVERSE LENGTH=537	1
phasiR263-12	AT1G03150.1	4	-1	1	21	348	368	UAGAGAGUAGGCUUUGUAAAG	:: :.::::::::::.: :.	AUUGAUAAAGCCUACUUUGUG	Cleavage	| Symbols: | Acyl-CoA N-acyltransferases (NAT) superfamily protein | chr1:756414-758612 FORWARD LENGTH=743	1
phasiR263-12	AT4G01640.1	4	-1	1	21	875	895	UAGAGAGUAGGCUUUGUAAAG	::: ::.::..:: ::::::	AUUUCCAGAGUUUAAUCUCUA	Cleavage	| Symbols: | F-box associated ubiquitination effector family protein | chr4:702563-703600 FORWARD LENGTH=903	1
phasiR263-12	AT2G22570.1	4	-1	1	21	860	880	UAGAGAGUAGGCUUUGUAAAG	:: :..::::.:..:::::.	GUUCAUGAAGCUUGUUCUCUG	Cleavage	| Symbols: ATNIC1, NIC1 | nicotinamidase 1 | chr2:9589435-9590879 REVERSE LENGTH=937	1
phasiR263-12	AT1G12490.1	4	-1	1	21	1031	1051	UAGAGAGUAGGCUUUGUAAAG	::: ::.::..:: ::::::	AUUUCCAGAGUUUAAUCUCUA	Cleavage	| Symbols: | F-box associated ubiquitination effector family protein | chr1:4260783-4261869 FORWARD LENGTH=1059	1
phasiR263-12	AT5G05610.2	4	-1	1	21	259	279	UAGAGAGUAGGCUUUGUAAAG	:: ::::. .:::::::.::	GUUGACAAGUUCUACUCUUUA	Cleavage	| Symbols: AL1 | alfin-like 1 | chr5:1676932-1679104 REVERSE LENGTH=1192	1
phasiR263-12	AT5G05610.1	4	-1	1	21	259	279	UAGAGAGUAGGCUUUGUAAAG	:: ::::. .:::::::.::	GUUGACAAGUUCUACUCUUUA	Cleavage	| Symbols: AL1 | alfin-like 1 | chr5:1676991-1679104 REVERSE LENGTH=1228	1
phasiR263-12	AT5G07610.1	4	-1	1	21	189	209	UAGAGAGUAGGCUUUGUAAAG	: ::::::: :::..:.:::	CAUUACAAACCCUGUUUUCUC	Cleavage	| Symbols: | F-box family protein | chr5:2406068-2407330 FORWARD LENGTH=1263	1
phasiR263-12	AT2G34280.1	4	-1	1	21	1475	1495	UAGAGAGUAGGCUUUGUAAAG	::: ::.::..:: ::::::	AUUUCCAGAGUUUAAUCUCUA	Cleavage	| Symbols: | F-box and associated interaction domains-containing protein | chr2:14470201-14471837 REVERSE LENGTH=1637	1
phasiR263-12	AT4G19160.3	4	-1	1	21	1034	1054	UAGAGAGUAGGCUUUGUAAAG	:::.:::.:..::::::	CAGGACAGAGCUUGUUCUCUA	Cleavage	| Symbols: | unknown protein; Has 315 Blast hits to 315 proteins in 152 species: Archae - 0; Bacteria - 250; Metazoa - 2; Fungi - 0; Plants - 46; Viruses - 0; Other Eukaryotes - 17 (source: NCBI BLink). | chr4:10477296-10480139 FORWARD LENGTH=1743	1
phasiR263-12	AT4G19160.2	4	-1	1	21	1314	1334	UAGAGAGUAGGCUUUGUAAAG	:::.:::.:..::::::	CAGGACAGAGCUUGUUCUCUA	Cleavage	| Symbols: | unknown protein; Has 35333 Blast hits to 34131 proteins in 2444 species: Archae - 798; Bacteria - 22429; Metazoa - 974; Fungi - 991; Plants - 531; Viruses - 0; Other Eukaryotes - 9610 (source: NCBI BLink). | chr4:10477306-10480141 FORWARD LENGTH=2022	1
phasiR263-12	AT4G19160.1	4	-1	1	21	1340	1360	UAGAGAGUAGGCUUUGUAAAG	:::.:::.:..::::::	CAGGACAGAGCUUGUUCUCUA	Cleavage	| Symbols: | unknown protein; Has 30201 Blast hits to 17322 proteins in 780 species: Archae - 12; Bacteria - 1396; Metazoa - 17338; Fungi - 3422; Plants - 5037; Viruses - 0; Other Eukaryotes - 2996 (source: NCBI BLink). | chr4:10477306-10480120 FORWARD LENGTH=2027	1
phasiR263-12	AT3G52850.1	4	-1	1	21	649	669	UAGAGAGUAGGCUUUGUAAAG	::.::::.::.::::.:	CAGUAUAAAGUCUGCUCUUUC	Cleavage	| Symbols: VSR1, BP-80, ATELP, BP80, BP80B, ATELP1, ATVSR1, GFS1, VSR1;1, BP80-1;1 | vacuolar sorting receptor homolog 1 | chr3:19587821-19591947 FORWARD LENGTH=2307	1
phasiR263-12	AT4G07850.1	4	-1	1	21	3703	3723	UAGAGAGUAGGCUUUGUAAAG	:::: :::::::::::.	AACGACAAUGCCUACUCUCUG	Cleavage	| Symbols: | transposable element gene | chr4:4671637-4675725 FORWARD LENGTH=4089	1
phasiR263-12	AT3G23725.1	4	-1	1	21	4213	4233	UAGAGAGUAGGCUUUGUAAAG	:::: :::::::::::.	AACGACAAUGCCUACUCUCUG	Cleavage	| Symbols: | transposable element gene | chr3:8538452-8542993 FORWARD LENGTH=4542	1
phasiR263-12	AT1G06850.2	4	-1	1	21	748	768	UAGAGAGUAGGCUUUGUAAAG	:: :.: :::.:::::::::	CUCUGCUCAGCUUACUCUCUA	Cleavage	| Symbols: AtbZIP52, bZIP52 | basic leucine-zipper 52 | chr1:2105055-2106733 FORWARD LENGTH=1300	1
phasiR263-12	AT1G09390.1	4	-1	1	21	55	75	UAGAGAGUAGGCUUUGUAAAG	:::::: : :::::::::	AGUUACAAUGGCUACUCUCUC	Translation	| Symbols: | GDSL-like Lipase/Acylhydrolase superfamily protein | chr1:3031203-3033582 FORWARD LENGTH=1341	1
phasiR263-12	AT1G06850.1	4	-1	1	21	755	775	UAGAGAGUAGGCUUUGUAAAG	:: :.: :::.:::::::::	CUCUGCUCAGCUUACUCUCUA	Cleavage	| Symbols: AtbZIP52, bZIP52 | basic leucine-zipper 52 | chr1:2105048-2106749 FORWARD LENGTH=1430	1
phasiR263-12	AT2G44890.1	4	-1	1	21	480	500	UAGAGAGUAGGCUUUGUAAAG	::.:..::..:.::::::	UAUUGCGGAGUUUGCUCUCUC	Cleavage	| Symbols: CYP704A1 | cytochrome P450, family 704, subfamily A, polypeptide 1 | chr2:18508392-18510308 REVERSE LENGTH=1536	2
phasiR263-12	AT2G44890.2	4	-1	1	21	536	556	UAGAGAGUAGGCUUUGUAAAG	::.:..::..:.::::::	UAUUGCGGAGUUUGCUCUCUC	Cleavage	| Symbols: CYP704A1 | cytochrome P450, family 704, subfamily A, polypeptide 1 | chr2:18508271-18510364 REVERSE LENGTH=1659	2
phasiR263-2	AT4G21480.1	4	-1	1	21	1383	1403	UAGAAGAUCGGCAUCACUACG	::.::::::.::::.:::	GGUGGUGAUGUCGAUUUUCGU	Cleavage	| Symbols: STP12 | sugar transporter protein 12 | chr4:11433303-11435284 REVERSE LENGTH=1526	1
phasiR263-2	AT1G11260.1	4	-1	1	21	1521	1541	UAGAAGAUCGGCAUCACUACG	::.::::::.:::::::.	GGUGGUGAUGUCGAUCUUUGU	Cleavage	| Symbols: STP1, ATSTP1 | sugar transporter 1 | chr1:3777328-3780337 FORWARD LENGTH=1905	1
phasiR263-2	AT1G77380.1	4	-1	1	21	336	356	UAGAAGAUCGGCAUCACUACG	::.::::::..: ::::::	GGUGGUGAUGUUGCUCUUCUC	Cleavage	| Symbols: AAP3, ATAAP3 | amino acid permease 3 | chr1:29074888-29077390 REVERSE LENGTH=1882	1
phasiR263-2	AT3G43800.1	4	-1	1	21	85	105	UAGAAGAUCGGCAUCACUACG	::.:::.::..:: :::::.	AGUGGUGGUGUUGAACUUCUG	Cleavage	| Symbols: ATGSTU27, GSTU27 | glutathione S-transferase tau 27 | chr3:15660859-15661925 FORWARD LENGTH=895	1
phasiR263-2	AT3G05040.1	4	-1	1	21	3259	3279	UAGAAGAUCGGCAUCACUACG	.::.::: ::..: :::::::	UGUGGUGUUGUUGUUCUUCUA	Cleavage	| Symbols: HST, HST1 | ARM repeat superfamily protein | chr3:1401271-1408197 REVERSE LENGTH=3919	1
phasiR263-2	AT3G01080.1	4	-1	1	21	895	915	UAGAAGAUCGGCAUCACUACG	::::: :.:::::::::	AAAAGUGAAGUCGAUCUUCUC	Cleavage	| Symbols: WRKY58, ATWRKY58 | WRKY DNA-binding protein 58 | chr3:25507-27449 FORWARD LENGTH=1272	1
phasiR263-2	AT2G07360.1	4	-1	1	21	2998	3018	UAGAAGAUCGGCAUCACUACG	: :.:::::: .:.::::::	CUUGGUGAUGAUGGUCUUCUU	Translation	| Symbols: | SH3 domain-containing protein | chr2:3047306-3057183 REVERSE LENGTH=3992	1
phasiR263-2	AT2G07360.2	4	-1	1	21	3017	3037	UAGAAGAUCGGCAUCACUACG	: :.:::::: .:.::::::	CUUGGUGAUGAUGGUCUUCUU	Translation	| Symbols: | SH3 domain-containing protein | chr2:3047252-3057196 REVERSE LENGTH=4065	1
phasiR263-2	AT5G64740.1	4	-1	1	21	1225	1245	UAGAAGAUCGGCAUCACUACG	::. ::::::.:::.::: :	GGUGAUGAUGCUGAUUUUCCA	Cleavage	| Symbols: CESA6, IXR2, E112, PRC1 | cellulose synthase 6 | chr5:25881066-25886694 FORWARD LENGTH=4105	1
phasiR263-2	AT2G23940.1	4	-1	1	21	332	352	UAGAAGAUCGGCAUCACUACG	.::. ::::..:::.:::::	UGUGAGGAUGUUGAUUUUCUA	Cleavage	| Symbols: | Protein of unknown function (DUF788) | chr2:10183966-10185331 FORWARD LENGTH=989	1
phasiR263-2	AT1G66090.1	4	-1	1	21	411	431	UAGAAGAUCGGCAUCACUACG	::::::: : ::::::::	GAGAGUGAUGACAAUCUUCUA	Translation	| Symbols: | Disease resistance protein (TIR-NBS class) | chr1:24602146-24604763 FORWARD LENGTH=1555	1
phasiR263-2	AT5G47460.1	4	-1	1	21	1590	1610	UAGAAGAUCGGCAUCACUACG	: ::::::::.::: . ::::	CAUAGUGAUGUCGAAUCUCUA	Cleavage	| Symbols: | Pentatricopeptide repeat (PPR) superfamily protein | chr5:19252463-19254193 REVERSE LENGTH=1731	1
phasiR263-2	AT2G19060.1	4	-1	1	21	356	376	UAGAAGAUCGGCAUCACUACG	:.:::.:::::. :::::	UCUGGUGGUGCCGGACUUCUC	Cleavage	| Symbols: | SGNH hydrolase-type esterase superfamily protein | chr2:8257000-8260545 FORWARD LENGTH=1811	1
phasiR263-2	AT2G15150.1	4	-1	1	21	849	869	UAGAAGAUCGGCAUCACUACG	::::::::.:::. :.::	CUAAGUGAUGCUGAUUCUUUA	Cleavage	| Symbols: | transposable element gene | chr2:6574273-6576991 REVERSE LENGTH=2719	1
phasiR263-2	AT4G19500.2	4	-1	1	21	419	439	UAGAAGAUCGGCAUCACUACG	:::::.: :::.:.::::	AAUAGUGGUUCCGGUUUUCUU	Cleavage	| Symbols: | nucleoside-triphosphatases;transmembrane receptors;nucleotide binding;ATP binding | chr4:10625659-10631570 FORWARD LENGTH=3889	1
phasiR263-2	AT4G16920.1	4	-1	1	21	285	305	UAGAAGAUCGGCAUCACUACG	.::::: :::.:.:::::	AAAGGUGAUACCGGUUUUCUA	Cleavage	| Symbols: | Disease resistance protein (TIR-NBS-LRR class) family | chr4:9519173-9525691 REVERSE LENGTH=3915	1
phasiR263-2	AT4G19500.1	4	-1	1	21	419	439	UAGAAGAUCGGCAUCACUACG	:::::.: :::.:.::::	AAUAGUGGUUCCGGUUUUCUU	Cleavage	| Symbols: | nucleoside-triphosphatases;transmembrane receptors;nucleotide binding;ATP binding | chr4:10625659-10630395 FORWARD LENGTH=4313	1
phasiR263-2	AT5G04140.2	4	-1	1	21	3703	3723	UAGAAGAUCGGCAUCACUACG	::::.::..::: :::::	AAGAGUGGUGUUGAUGUUCUA	Cleavage	| Symbols: GLU1, GLS1, GLUS, FD-GOGAT | glutamate synthase 1 | chr5:1130031-1138438 FORWARD LENGTH=5199	1
phasiR263-2	AT5G04140.1	4	-1	1	21	3804	3824	UAGAAGAUCGGCAUCACUACG	::::.::..::: :::::	AAGAGUGGUGUUGAUGUUCUA	Cleavage	| Symbols: GLU1, GLS1, GLUS, FD-GOGAT | glutamate synthase 1 | chr5:1129852-1138442 FORWARD LENGTH=5304	1
phasiR263-2	AT2G21460.1	4	-1	1	21	3935	3955	UAGAAGAUCGGCAUCACUACG	: ::::::: :.:.::::: :	CUUAGUGAUUCUGGUCUUCCA	Cleavage	| Symbols: | transposable element gene | chr2:9188338-9194491 REVERSE LENGTH=6154	1
phasiR263-2	AT4G16930.1	4	-1	1	20	1	20	UAGAAGAUCGGCAUCACUAC	:.:::: :::::.:::::	AUGGUGACUCCGAUUUUCUA	Cleavage	| Symbols: | Toll-Interleukin-Resistance (TIR) domain-containing protein | chr4:9529564-9530115 REVERSE LENGTH=465	1
phasiR263-2	AT1G60440.1	4	-1	1	21	519	539	UAGAAGAUCGGCAUCACUACG	:.:::.::.. ::.:::::	GUUGGUGGUGUUAAUUUUCUA	Cleavage	| Symbols: ATCOAA, ATPANK1, PANK1 | pantothenate kinase 1 | chr1:22266497-22269243 REVERSE LENGTH=1481	1
phasiR263-2	AT4G07830.1	4	-1	1	21	1892	1912	UAGAAGAUCGGCAUCACUACG	::::::::..:: .::.:.	UAUAGUGAUGUUGAGUUUUUG	Cleavage	| Symbols: | transposable element gene | chr4:4645645-4648136 REVERSE LENGTH=2492	1
phasiR263-2	AT4G16990.2	4	-1	1	21	305	325	UAGAAGAUCGGCAUCACUACG	:.::::: :: ::.:::::	AAUGGUGAUUCCUAUUUUCUA	Cleavage	| Symbols: RLM3 | disease resistance protein (TIR-NBS class), putative | chr4:9560135-9565454 FORWARD LENGTH=2640	1
phasiR263-2	AT4G16990.1	4	-1	1	21	305	325	UAGAAGAUCGGCAUCACUACG	:.::::: :: ::.:::::	AAUGGUGAUUCCUAUUUUCUA	Cleavage	| Symbols: RLM3 | disease resistance protein (TIR-NBS class), putative | chr4:9560135-9565453 FORWARD LENGTH=2731	1
phasiR263-2	AT1G63730.1	4	-1	1	21	297	317	UAGAAGAUCGGCAUCACUACG	:::::::: : .::::.::	GAUAGUGAUGACUGUCUUUUA	Translation	| Symbols: | Disease resistance protein (TIR-NBS-LRR class) family | chr1:23641770-23645132 FORWARD LENGTH=2901	1
phasiR263-2	AT4G16990.5	4	-1	1	21	305	325	UAGAAGAUCGGCAUCACUACG	:.::::: :: ::.:::::	AAUGGUGAUUCCUAUUUUCUA	Cleavage	| Symbols: RLM3 | disease resistance protein (TIR-NBS class), putative | chr4:9560135-9565555 FORWARD LENGTH=2915	1
phasiR263-2	AT4G16990.3	4	-1	1	21	305	325	UAGAAGAUCGGCAUCACUACG	:.::::: :: ::.:::::	AAUGGUGAUUCCUAUUUUCUA	Cleavage	| Symbols: RLM3 | disease resistance protein (TIR-NBS class), putative | chr4:9560135-9565555 FORWARD LENGTH=2918	1
phasiR263-2	AT4G16990.4	4	-1	1	21	305	325	UAGAAGAUCGGCAUCACUACG	:.::::: :: ::.:::::	AAUGGUGAUUCCUAUUUUCUA	Cleavage	| Symbols: RLM3 | disease resistance protein (TIR-NBS class), putative | chr4:9560135-9565555 FORWARD LENGTH=2933	1
phasiR263-2	AT5G58120.1	4	-1	1	21	303	323	UAGAAGAUCGGCAUCACUACG	:::::::: : .::::.::	AAUAGUGAUGACCGUCUUUUA	Translation	| Symbols: | Disease resistance protein (TIR-NBS-LRR class) family | chr5:23517492-23521067 FORWARD LENGTH=3281	1
phasiR263-2	AT5G40060.1	4	-1	1	21	306	326	UAGAAGAUCGGCAUCACUACG	::::::: :: .:.:::::	ACUAGUGAUACCUGUUUUCUA	Cleavage	| Symbols: | Disease resistance protein (NBS-LRR class) family | chr5:16034576-16039096 FORWARD LENGTH=3866	1
phasiR263-2	AT5G46510.1	4	-1	1	21	282	302	UAGAAGAUCGGCAUCACUACG	:.::::: :: ::.:::::	AAUGGUGAUUCCUAUUUUCUA	Cleavage	| Symbols: | Disease resistance protein (TIR-NBS-LRR class) family | chr5:18860451-18867013 FORWARD LENGTH=4708	1
phasiR263-2	AT4G00060.1	4	-1	1	21	3499	3519	UAGAAGAUCGGCAUCACUACG	::::::::. :::::: :.	UCUAGUGAUGUGGAUCUUGUG	Translation	| Symbols: MEE44 | Nucleotidyltransferase family protein | chr4:21437-28871 FORWARD LENGTH=5025	1
phasiR263-2	AT4G17780.1	4	-1	1	21	36	54	UAGAAGAUCGGCAUCACUACG	: :::: :::::::::::::	CAUAGU--UGCCGAUCUUCUA	Cleavage	| Symbols: | F-box and associated interaction domains-containing protein | chr4:9880259-9881455 REVERSE LENGTH=1197	1
phasiR263-2	AT4G30850.1	4	-1	1	21	1182	1202	UAGAAGAUCGGCAUCACUACG	: ::::: :::: .::::::	CAUAGUGUUGCCAGUCUUCUU	Cleavage	| Symbols: HHP2 | heptahelical transmembrane protein2 | chr4:15020415-15022445 REVERSE LENGTH=1369	1
phasiR263-2	AT4G30850.2	4	-1	1	21	1182	1202	UAGAAGAUCGGCAUCACUACG	: ::::: :::: .::::::	CAUAGUGUUGCCAGUCUUCUU	Cleavage	| Symbols: HHP2 | heptahelical transmembrane protein2 | chr4:15020182-15022445 REVERSE LENGTH=1521	1
phasiR263-2	AT5G45220.1	4	-1	1	21	294	314	UAGAAGAUCGGCAUCACUACG	::.: :: :::::::::::	GGUGGCUAUUCCGAUCUUCUA	Cleavage	| Symbols: | Disease resistance protein (TIR-NBS-LRR class) family | chr5:18298926-18301069 REVERSE LENGTH=1641	1
phasiR263-2	AT3G60180.2	4	-1	1	21	194	214	UAGAAGAUCGGCAUCACUACG	::::: :: .::::::::	UUUAGUGCUGGUGAUCUUCUC	Translation	| Symbols: | P-loop containing nucleoside triphosphate hydrolases superfamily protein | chr3:22242740-22244061 REVERSE LENGTH=702	1
phasiR263-2	AT3G60180.1	4	-1	1	21	194	214	UAGAAGAUCGGCAUCACUACG	::::: :: .::::::::	UUUAGUGCUGGUGAUCUUCUC	Translation	| Symbols: | P-loop containing nucleoside triphosphate hydrolases superfamily protein | chr3:22242504-22244061 REVERSE LENGTH=850	1
phasiR263-2	AT5G46020.1	4	-1	1	21	294	314	UAGAAGAUCGGCAUCACUACG	::::: :::.::: ::::	UCUAGUGCUGCUGAUAUUCUU	Cleavage	| Symbols: | CONTAINS InterPro DOMAIN/s: Casein kinase substrate, phosphoprotein PP28 (InterPro:IPR019380); Has 30201 Blast hits to 17322 proteins in 780 species: Archae - 12; Bacteria - 1396; Metazoa - 17338; Fungi - 3422; Plants - 5037; Viruses - 0; Other Eukaryotes - 2996 (source: NCBI BLink). | chr5:18662846-18664874 REVERSE LENGTH=969	1
phasiR263-2	AT2G32140.1	4	-1	1	21	460	480	UAGAAGAUCGGCAUCACUACG	: ::: ::: :: ::::::::	CAUAGCGAUUCCCAUCUUCUA	Cleavage	| Symbols: | transmembrane receptors | chr2:13655627-13657175 REVERSE LENGTH=1291	1
phasiR263-2	AT1G72950.1	4	-1	1	21	294	314	UAGAAGAUCGGCAUCACUACG	.:: ::::: ::::::::	CAAGGUCAUGCCUAUCUUCUA	Cleavage	| Symbols: | Disease resistance protein (TIR-NBS class) | chr1:27444585-27445980 FORWARD LENGTH=1306	1
phasiR263-2	AT1G43770.1	4	-1	1	21	1328	1348	UAGAAGAUCGGCAUCACUACG	: :: :::::: :: ::::::	CUUAAUGAUGCAGAACUUCUA	Translation	| Symbols: | RING/FYVE/PHD zinc finger superfamily protein | chr1:16548441-16550551 FORWARD LENGTH=1741	1
phasiR263-2	AT1G43770.2	4	-1	1	21	1245	1265	UAGAAGAUCGGCAUCACUACG	: :: :::::: :: ::::::	CUUAAUGAUGCAGAACUUCUA	Translation	| Symbols: | RING/FYVE/PHD zinc finger superfamily protein | chr1:16548441-16551909 FORWARD LENGTH=1850	1
phasiR263-2	AT5G60100.1	4	-1	1	21	874	894	UAGAAGAUCGGCAUCACUACG	:.::: ::..:::.::::	AAUGGUGCUGUUGAUUUUCUC	Cleavage	| Symbols: APRR3, PRR3 | pseudo-response regulator 3 | chr5:24197999-24201364 REVERSE LENGTH=2100	1
phasiR263-19	AT2G29120.1	4	-1	1	21	366	386	UAUUAGAGAUUUAUUGGCGAG	::::::.::::::: : :.::	CUCGCCGAUAAAUCACAAGUA	Cleavage	| Symbols: ATGLR2.7, GLR2.7 | glutamate receptor 2.7 | chr2:12511292-12515895 REVERSE LENGTH=3048	1
phasiR263-19	AT5G46450.1	4	-1	1	21	1414	1434	UAUUAGAGAUUUAUUGGCGAG	::.:...::::.::::: :::	CUUGUUGAUAAGUCUCUCAUA	Cleavage	| Symbols: | Disease resistance protein (TIR-NBS-LRR class) family | chr5:18835618-18839546 FORWARD LENGTH=3372	1
phasiR263-19	AT5G04010.1	4	-1	1	21	933	953	UAUUAGAGAUUUAUUGGCGAG	.:.:.::: ::.:.::::::.	UUUGUCAACAAGUUUCUAAUG	Cleavage	| Symbols: | F-box family protein | chr5:1080105-1081074 REVERSE LENGTH=970	1
phasiR263-19	AT1G15420.1	4	-1	1	21	1014	1034	UAUUAGAGAUUUAUUGGCGAG	.:::.::: ::.::: :::::	UUCGUCAAGAAGUCUGUAAUA	Cleavage	| Symbols: | CONTAINS InterPro DOMAIN/s: Small-subunit processome, Utp12 (InterPro:IPR007148); Has 764 Blast hits to 656 proteins in 193 species: Archae - 0; Bacteria - 42; Metazoa - 237; Fungi - 154; Plants - 85; Viruses - 23; Other Eukaryotes - 223 (source: NCBI BLink). | chr1:5301613-5303390 REVERSE LENGTH=1112	1
phasiR263-19	AT4G16690.1	4	-1	1	21	1118	1138	UAUUAGAGAUUUAUUGGCGAG	.:.:.:::::::::: : :::	UUUGUCAAUAAAUCUAUCAUA	Cleavage	| Symbols: ATMES16, MES16 | methyl esterase 16 | chr4:9392147-9393529 REVERSE LENGTH=1152	1
phasiR263-19	AT2G41790.1	4	-1	1	21	1164	1184	UAUUAGAGAUUUAUUGGCGAG	.:.::::.:..::.:.:.::.	UUUGCCAGUGGAUUUUUGAUG	Cleavage	| Symbols: | Insulinase (Peptidase family M16) family protein | chr2:17429294-17436174 REVERSE LENGTH=3136	1
phasiR263-19	AT2G33740.2	4	-1	1	21	583	603	UAUUAGAGAUUUAUUGGCGAG	:::.::::.. :.::::.::	AUCGUCAAUGGCUUUCUAGUA	Translation	| Symbols: CUTA | Nitrogen regulatory PII-like, alpha/beta | chr2:14269581-14271723 FORWARD LENGTH=758	1
phasiR263-19	AT2G33740.1	4	-1	1	21	702	722	UAUUAGAGAUUUAUUGGCGAG	:::.::::.. :.::::.::	AUCGUCAAUGGCUUUCUAGUA	Translation	| Symbols: CUTA | Nitrogen regulatory PII-like, alpha/beta | chr2:14269581-14271674 FORWARD LENGTH=828	1
phasiR263-19	AT4G09810.1	4	-1	1	21	229	249	UAUUAGAGAUUUAUUGGCGAG	:.:..:::::: ::.::::.	AUUGUUAAUAAAGCUUUAAUG	Cleavage	| Symbols: | Nucleotide-sugar transporter family protein | chr4:6175176-6177293 REVERSE LENGTH=1388	1
phasiR263-19	AT1G34020.1	4	-1	1	21	330	350	UAUUAGAGAUUUAUUGGCGAG	:.:..:::::: ::.::::.	AUUGUUAAUAAAGCUUUAAUG	Cleavage	| Symbols: | Nucleotide-sugar transporter family protein | chr1:12366854-12369178 FORWARD LENGTH=1463	1
phasiR263-19	AT3G09520.1	4	-1	1	21	997	1017	UAUUAGAGAUUUAUUGGCGAG	::.::. ::::::::::::	CUUGCUCUUAAAUCUCUAAUC	Cleavage	| Symbols: ATEXO70H4, EXO70H4 | exocyst subunit exo70 family protein H4 | chr3:2923743-2925629 FORWARD LENGTH=1887	1
phasiR263-19	AT4G10970.3	4	-1	1	21	799	819	UAUUAGAGAUUUAUUGGCGAG	.:: :: ::::::.:.::::	UUCACCUAUAAAUUUUUAAUU	Cleavage	| Symbols: | unknown protein; BEST Arabidopsis thaliana protein match is: unknown protein (TAIR:AT4G23910.2); Has 35333 Blast hits to 34131 proteins in 2444 species: Archae - 798; Bacteria - 22429; Metazoa - 974; Fungi - 991; Plants - 531; Viruses - 0; Other Eukaryotes - 9610 (source: NCBI BLink). | chr4:6719207-6722202 REVERSE LENGTH=1064	1
phasiR263-19	AT4G10970.4	4	-1	1	21	926	946	UAUUAGAGAUUUAUUGGCGAG	.:: :: ::::::.:.::::	UUCACCUAUAAAUUUUUAAUU	Cleavage	| Symbols: | unknown protein; FUNCTIONS IN: molecular_function unknown; INVOLVED IN: biological_process unknown; LOCATED IN: cellular_component unknown; EXPRESSED IN: 25 plant structures; EXPRESSED DURING: 14 growth stages; BEST Arabidopsis thaliana protein match is: unknown protein (TAIR:AT4G23910.2); Has 30201 Blast hits to 17322 proteins in 780 species: Archae - 12; Bacteria - 1396; Metazoa - …	1
phasiR263-19	AT4G08790.1	4	-1	1	21	1003	1023	UAUUAGAGAUUUAUUGGCGAG	.:::::.::::::.::.	AGUCUCAAUAGAUCUCUGAUG	Cleavage	| Symbols: | Nitrilase/cyanide hydratase and apolipoprotein N-acyltransferase family protein | chr4:5608240-5611215 REVERSE LENGTH=1270	1
phasiR263-19	AT2G13145.1	4	-1	1	21	1266	1286	UAUUAGAGAUUUAUUGGCGAG	:. ..:.::.::::.:::::	AUUUUUAGUAGAUCUUUAAUA	Cleavage	| Symbols: | pseudogene, hypothetical protein | chr2:5428731-5430290 FORWARD LENGTH=1560	1
phasiR263-19	AT5G41360.1	4	-1	1	21	1159	1179	UAUUAGAGAUUUAUUGGCGAG	::...::::::::::.:	GGAGCUGGUAAAUCUCUAGUU	Cleavage	| Symbols: XPB2, ATXPB2 | homolog of Xeroderma pigmentosum complementation group B 2 | chr5:16544340-16549280 FORWARD LENGTH=2694	2
phasiR263-19	AT2G26560.1	4	-1	1	21	1440	1460	UAUUAGAGAUUUAUUGGCGAG	:.:::::::: :.::::.	AAAGUCAAUAAAUAUUUAAUG	Cleavage	| Symbols: PLP2, PLA IIA, PLA2A | phospholipase A 2A | chr2:11293769-11295806 REVERSE LENGTH=1465	1
phasiR263-19	AT2G10680.1	4	-1	1	21	250	270	UAUUAGAGAUUUAUUGGCGAG	::::::::::: .:.::.	AGAGCCAAUAAAUCCUUGAUG	Cleavage	| Symbols: | transposable element gene | chr2:4200570-4202437 REVERSE LENGTH=1868	1
phasiR263-19	AT2G32900.1	4	-1	1	21	16	36	UAUUAGAGAUUUAUUGGCGAG	::::::: : ::::::::	ACCGCCAAUUACUCUCUAAUC	Translation	| Symbols: ATZW10 | centromere/kinetochore protein, putative (ZW10) | chr2:13953731-13957748 FORWARD LENGTH=2583	1
phasiR263-19	AT4G13160.1	4	-1	1	21	1001	1021	UAUUAGAGAUUUAUUGGCGAG	:: :: ::::.:.::::::	AUCUCCCAUAAGUUUCUAAUU	Cleavage	| Symbols: | Protein of unknown function, DUF593 | chr4:7653647-7654925 FORWARD LENGTH=1103	1
phasiR263-19	AT5G44190.1	4	-1	1	21	1190	1210	UAUUAGAGAUUUAUUGGCGAG	::.::: .:.:.::::::.	AACGUCAAGGAGUUUCUAAUG	Cleavage	| Symbols: GLK2, ATGLK2, GPRI2 | GOLDEN2-like 2 | chr5:17798369-17800824 FORWARD LENGTH=1404	1
phasiR263-19	AT1G20160.2	4	-1	1	21	147	167	UAUUAGAGAUUUAUUGGCGAG	:::.::::.: ::: ::::	AACGCUAAUAGAGCUCAAAUA	Cleavage	| Symbols: ATSBT5.2 | Subtilisin-like serine endopeptidase family protein | chr1:6990784-6993972 REVERSE LENGTH=2383	1
phasiR263-19	AT1G20160.1	4	-1	1	21	179	199	UAUUAGAGAUUUAUUGGCGAG	:::.::::.: ::: ::::	AACGCUAAUAGAGCUCAAAUA	Cleavage	| Symbols: ATSBT5.2 | Subtilisin-like serine endopeptidase family protein | chr1:6990794-6993891 REVERSE LENGTH=2405	1
phasiR263-19	AT2G21300.2	4	-1	1	21	2871	2891	UAUUAGAGAUUUAUUGGCGAG	::...::...:.:.:::::	UGCGUUGAUGGGUUUUUAAUA	Cleavage	| Symbols: | ATP binding microtubule motor family protein | chr2:9114154-9118687 REVERSE LENGTH=2975	1
phasiR263-9	AT5G64170.1	4	-1	1	21	1727	1747	AAAUCUCCGGUCUGUUUCCGU	..::::::::::::::::	GUGGAAACAGACCGGAGAAAG	Cleavage	| Symbols: | dentin sialophosphoprotein-related | chr5:25672466-25676746 REVERSE LENGTH=2460	1
phasiR263-9	AT5G64170.2	4	-1	1	21	1857	1877	AAAUCUCCGGUCUGUUUCCGU	..::::::::::::::::	GUGGAAACAGACCGGAGAAAG	Cleavage	| Symbols: | dentin sialophosphoprotein-related | chr5:25672466-25676746 REVERSE LENGTH=2590	1
phasiR263-9	AT5G26120.1	4	-1	1	21	82	102	AAAUCUCCGGUCUGUUUCCGU	:.::::::: ..::::::::	AUGGAAACAUCUUGGAGAUUU	Translation	| Symbols: ATASD2, ASD2 | alpha-L-arabinofuranosidase 2 | chr5:9121727-9125967 REVERSE LENGTH=2208	1
phasiR263-9	AT1G63880.1	4	-1	1	21	419	439	AAAUCUCCGGUCUGUUUCCGU	.::::::::::.:::. : ::	GCGGAAACAGAUCGGGAAAUU	Cleavage	| Symbols: | Disease resistance protein (TIR-NBS-LRR class) family | chr1:23712276-23716124 REVERSE LENGTH=3369	1
phasiR263-9	AT2G03280.1	4	-1	1	21	66	86	AAAUCUCCGGUCUGUUUCCGU	::::.:.:::.:::::: :	UCGGAGAUAGAUCGGAGAGUA	Cleavage	| Symbols: | O-fucosyltransferase family protein | chr2:996088-998291 REVERSE LENGTH=1659	1
phasiR263-9	AT2G03280.2	4	-1	1	21	70	90	AAAUCUCCGGUCUGUUUCCGU	::::.:.:::.:::::: :	UCGGAGAUAGAUCGGAGAGUA	Cleavage	| Symbols: | O-fucosyltransferase family protein | chr2:996088-998295 REVERSE LENGTH=1744	1
phasiR263-9	AT3G14310.1	4	-1	1	21	495	515	AAAUCUCCGGUCUGUUUCCGU	:::.:::: .:::::::: :	CCGGGAACACGCCGGAGAUCU	Cleavage	| Symbols: ATPME3, PME3 | pectin methylesterase 3 | chr3:4771902-4775119 REVERSE LENGTH=2115	1
phasiR263-9	AT4G06477.1	4	-1	1	21	3552	3572	AAAUCUCCGGUCUGUUUCCGU	:::::::: ..:: ::::::	CCGGAAACAUGUCGAAGAUUU	Cleavage	| Symbols: | transposable element gene | chr4:3060975-3065294 REVERSE LENGTH=4320	1
phasiR263-9	AT3G12380.2	4	-1	1	21	783	803	AAAUCUCCGGUCUGUUUCCGU	:.::.:. ::.::: ::::::	AUGGGAGAAGGCCGAAGAUUU	Cleavage	| Symbols: ARP5 | actin-related protein 5 | chr3:3938276-3941872 REVERSE LENGTH=2313	1
phasiR263-9	AT3G12380.1	4	-1	1	21	793	813	AAAUCUCCGGUCUGUUUCCGU	:.::.:. ::.::: ::::::	AUGGGAGAAGGCCGAAGAUUU	Cleavage	| Symbols: ATARP5, ARP5 | actin-related protein 5 | chr3:3938276-3941900 REVERSE LENGTH=2323	1
phasiR263-9	AT1G63730.1	4	-1	1	21	339	359	AAAUCUCCGGUCUGUUUCCGU	.:: ::::: :::::::: ::	GCGUAAACAAACCGGAGAAUU	Cleavage	| Symbols: | Disease resistance protein (TIR-NBS-LRR class) family | chr1:23641770-23645132 FORWARD LENGTH=2901	1
phasiR263-9	AT1G63740.1	4	-1	1	21	309	329	AAAUCUCCGGUCUGUUUCCGU	.:: ::::: ::::::::: :	GCGCAAACAAACCGGAGAUAU	Cleavage	| Symbols: | Disease resistance protein (TIR-NBS-LRR class) family | chr1:23645429-23648973 FORWARD LENGTH=3241	1
phasiR263-9	AT4G29900.1	4	-1	1	21	998	1018	AAAUCUCCGGUCUGUUUCCGU	:.::.:. ::: .::::::::	AUGGGAGAAGAGUGGAGAUUU	Translation	| Symbols: ACA10, CIF1, ATACA10 | autoinhibited Ca(2+)-ATPase 10 | chr4:14610883-14619573 REVERSE LENGTH=3762	1
phasiR263-9	AT1G05675.1	4	-1	1	21	916	936	AAAUCUCCGGUCUGUUUCCGU	: :::::::: :::: ::::	UCUGAAACAGAGCGGACAUUU	Translation	| Symbols: | UDP-Glycosyltransferase superfamily protein | chr1:1701116-1702749 REVERSE LENGTH=1493	1
phasiR263-9	AT1G79400.1	4	-1	1	21	2035	2055	AAAUCUCCGGUCUGUUUCCGU	::::::::.::::: ::	CAAGAAACAGAUCGGAGCUUC	Cleavage	| Symbols: ATCHX2, CHX2 | cation/H+ exchanger 2 | chr1:29864992-29867840 FORWARD LENGTH=2352	1
phasiR263-9	AT4G13460.1	4	-1	1	21	1744	1764	AAAUCUCCGGUCUGUUUCCGU	.::::::.:...::.:: ::	CUGGAAACGGGUUGGGGAGUU	Cleavage	| Symbols: SDG22, SUVH9, SET22 | SU(VAR)3-9 homolog 9 | chr4:7824034-7826960 REVERSE LENGTH=2534	1
phasiR263-9	AT4G13460.2	4	-1	1	21	1900	1920	AAAUCUCCGGUCUGUUUCCGU	.::::::.:...::.:: ::	CUGGAAACGGGUUGGGGAGUU	Cleavage	| Symbols: SDG22, SUVH9, SET22 | SU(VAR)3-9 homolog 9 | chr4:7824034-7827004 REVERSE LENGTH=2690	1
phasiR263-9	AT1G65130.1	4	-1	1	21	1713	1733	AAAUCUCCGGUCUGUUUCCGU	: :::.::: .:.:::::::	AAGGAGACACGCUGGAGAUUC	Cleavage	| Symbols: | Ubiquitin carboxyl-terminal hydrolase-related protein | chr1:24196472-24201022 REVERSE LENGTH=3240	1
phasiR263-9	AT4G36930.1	4	-1	1	21	361	381	AAAUCUCCGGUCUGUUUCCGU	:::::. ..:::::::::	GUCGAAACGUGUCGGAGAUUU	Cleavage	| Symbols: SPT | basic helix-loop-helix (bHLH) DNA-binding superfamily protein | chr4:17414127-17416294 FORWARD LENGTH=1511	1
phasiR263-9	AT5G44740.1	4	-1	1	21	1893	1913	AAAUCUCCGGUCUGUUUCCGU	::::::::..::.::: :	AGAGAAACAGAUUGGGGAUAU	Cleavage	| Symbols: POLH | Y-family DNA polymerase H | chr5:18047784-18051879 REVERSE LENGTH=2197	1
phasiR263-9	AT5G44740.2	4	-1	1	21	1933	1953	AAAUCUCCGGUCUGUUUCCGU	::::::::..::.::: :	AGAGAAACAGAUUGGGGAUAU	Cleavage	| Symbols: POLH | Y-family DNA polymerase H | chr5:18047784-18051878 REVERSE LENGTH=2237	1
phasiR263-9	AT2G24945.1	4	-1	1	21	464	484	AAAUCUCCGGUCUGUUUCCGU	::::.: :.:::.:::::	UAUGAAAUAAAUCGGGGAUUU	Cleavage	| Symbols: | unknown protein; BEST Arabidopsis thaliana protein match is: unknown protein (TAIR:AT4G36925.1); Has 6 Blast hits to 6 proteins in 2 species: Archae - 0; Bacteria - 0; Metazoa - 0; Fungi - 0; Plants - 6; Viruses - 0; Other Eukaryotes - 0 (source: NCBI BLink). | chr2:10609413-10612232 FORWARD LENGTH=2820	1
phasiR263-9	AT2G29100.1	4	-1	1	21	846	866	AAAUCUCCGGUCUGUUUCCGU	:. :::: :: .:::::::::	AUCGAAAGAGCUCGGAGAUUU	Translation	| Symbols: ATGLR2.9, GLR2.9 | glutamate receptor 2.9 | chr2:12501092-12504912 REVERSE LENGTH=2823	1
phasiR263-9	AT2G24940.1	4	-1	1	21	483	503	AAAUCUCCGGUCUGUUUCCGU	::::.: :.:::.:::::	UAUGAAAUAAAUCGGGGAUUU	Cleavage	| Symbols: AtMAPR2, MAPR2 | membrane-associated progesterone binding protein 2 | chr2:10609394-10612232 FORWARD LENGTH=2839	1
phasiR263-9	AT4G33090.1	4	-1	1	21	2085	2105	AAAUCUCCGGUCUGUUUCCGU	: ::::.::: .:: ::::::	AAGGAAGCAGUUCGAAGAUUU	Translation	| Symbols: APM1, ATAPM1 | aminopeptidase M1 | chr4:15965741-15970456 REVERSE LENGTH=2852	1
phasiR263-9	AT1G29720.1	4	-1	1	21	2783	2803	AAAUCUCCGGUCUGUUUCCGU	::..::: ::.:::::::	CAGGGGACAUACUGGAGAUUG	Cleavage	| Symbols: | Leucine-rich repeat transmembrane protein kinase | chr1:10393797-10399873 REVERSE LENGTH=3259	1
phasiR263-9	AT5G55896.1	4	-1	1	21	250	270	AAAUCUCCGGUCUGUUUCCGU	..::::: :::..: .:::::	GUGGAAAGAGAUUGUGGAUUU	Cleavage	| Symbols: | transposable element gene | chr5:22628017-22633342 REVERSE LENGTH=3650	1
phasiR263-9	AT3G44670.1	4	-1	1	21	695	715	AAAUCUCCGGUCUGUUUCCGU	:::::::::::: :: ::	AAAGAAACAGACCGGUGAAUU	Cleavage	| Symbols: | Disease resistance protein (TIR-NBS-LRR class) family | chr3:16216950-16221617 FORWARD LENGTH=3965	1
phasiR263-9	AT3G44630.3	4	-1	1	21	705	725	AAAUCUCCGGUCUGUUUCCGU	:::::::::::: :: ::	AAAGAAACAGACCGGUGAAUU	Cleavage	| Symbols: | Disease resistance protein (TIR-NBS-LRR class) family | chr3:16195984-16200595 FORWARD LENGTH=4031	1
phasiR263-9	AT3G44480.1	4	-1	1	21	733	753	AAAUCUCCGGUCUGUUUCCGU	:::::::::::: :: ::	AAAGAAACAGACCGGUGAAUU	Cleavage	| Symbols: RPP1, cog1 | Disease resistance protein (TIR-NBS-LRR class) family | chr3:16090564-16096359 REVERSE LENGTH=4038	1
phasiR263-9	AT3G44630.1	4	-1	1	21	643	663	AAAUCUCCGGUCUGUUUCCGU	:::::::::::: :: ::	AAAGAAACAGACCGGUGAAUU	Cleavage	| Symbols: | Disease resistance protein (TIR-NBS-LRR class) family | chr3:16196046-16201225 FORWARD LENGTH=4066	1
phasiR263-9	AT3G44670.2	4	-1	1	21	879	899	AAAUCUCCGGUCUGUUUCCGU	:::::::::::: :: ::	AAAGAAACAGACCGGUGAAUU	Cleavage	| Symbols: | Disease resistance protein (TIR-NBS-LRR class) family | chr3:16216945-16221617 FORWARD LENGTH=4149	1
phasiR263-9	AT3G44630.2	4	-1	1	21	731	751	AAAUCUCCGGUCUGUUUCCGU	:::::::::::: :: ::	AAAGAAACAGACCGGUGAAUU	Cleavage	| Symbols: | Disease resistance protein (TIR-NBS-LRR class) family | chr3:16195955-16201225 FORWARD LENGTH=4154	1
phasiR263-9	AT1G54560.1	4	-1	1	21	4506	4526	AAAUCUCCGGUCUGUUUCCGU	.:::: : :::.::::::: :	GCGGAUAGAGAUCGGAGAUGU	Cleavage	| Symbols: XIE, ATXIE | Myosin family protein with Dil domain | chr1:20371649-20379745 REVERSE LENGTH=4590	1
phasiR263-9	AT4G36080.2	4	-1	1	21	8351	8371	AAAUCUCCGGUCUGUUUCCGU	:::. :::: ::::::::	AAUGAAGAAGACAGGAGAUUU	Cleavage	| Symbols: | phosphotransferases, alcohol group as acceptor;binding;inositol or phosphatidylinositol kinases | chr4:17059826-17078007 REVERSE LENGTH=11964	2
phasiR263-9	AT4G36080.3	4	-1	1	21	8366	8386	AAAUCUCCGGUCUGUUUCCGU	:::. :::: ::::::::	AAUGAAGAAGACAGGAGAUUU	Cleavage	| Symbols: | phosphotransferases, alcohol group as acceptor;binding;inositol or phosphatidylinositol kinases | chr4:17059826-17078007 REVERSE LENGTH=11979	2
phasiR263-9	AT4G36080.1	4	-1	1	21	8416	8436	AAAUCUCCGGUCUGUUUCCGU	:::. :::: ::::::::	AAUGAAGAAGACAGGAGAUUU	Cleavage	| Symbols: | phosphotransferases, alcohol group as acceptor;binding;inositol or phosphatidylinositol kinases | chr4:17059824-17077982 REVERSE LENGTH=12031	2
phasiR263-9	AT1G12840.1	4	-1	1	21	288	308	AAAUCUCCGGUCUGUUUCCGU	:::.:::::.:: ::: ::	CAGGAGACAGAUCGAAGAAUU	Cleavage	| Symbols: DET3, ATVHA-C | vacuolar ATP synthase subunit C (VATC) / V-ATPase C subunit / vacuolar proton pump C subunit (DET3) | chr1:4375515-4378514 FORWARD LENGTH=1491	1
phasiR263-1	AT1G63870.1	4	-1	1	21	308	328	AGAAGAUCGGCAUCACUACGU	:: :::::::: : :::::::	ACAUAGUGAUGACCAUCUUCU	Translation	| Symbols: | Disease resistance protein (TIR-NBS-LRR class) family | chr1:23707131-23711901 REVERSE LENGTH=3096	1
phasiR263-1	AT5G45080.1	4	-1	1	21	299	319	AGAAGAUCGGCAUCACUACGU	: ::::::: :: :::::::	UCAUAGUGAUUCCCAUCUUCU	Translation	| Symbols: AtPP2-A6, PP2-A6 | phloem protein 2-A6 | chr5:18191575-18193207 REVERSE LENGTH=1179	1
phasiR263-1	AT3G01080.1	4	-1	1	21	894	914	AGAAGAUCGGCAUCACUACGU	::::: :.:::::::::	AAAAAGUGAAGUCGAUCUUCU	Cleavage	| Symbols: WRKY58, ATWRKY58 | WRKY DNA-binding protein 58 | chr3:25507-27449 FORWARD LENGTH=1272	1
phasiR263-1	AT2G07360.1	4	-1	1	21	2997	3017	AGAAGAUCGGCAUCACUACGU	: :.:::::: .:.::::::	CCUUGGUGAUGAUGGUCUUCU	Translation	| Symbols: | SH3 domain-containing protein | chr2:3047306-3057183 REVERSE LENGTH=3992	1
phasiR263-1	AT2G07360.2	4	-1	1	21	3016	3036	AGAAGAUCGGCAUCACUACGU	: :.:::::: .:.::::::	CCUUGGUGAUGAUGGUCUUCU	Translation	| Symbols: | SH3 domain-containing protein | chr2:3047252-3057196 REVERSE LENGTH=4065	1
phasiR263-1	AT2G19060.1	4	-1	1	21	355	375	AGAAGAUCGGCAUCACUACGU	:.:::.:::::. :::::	UUCUGGUGGUGCCGGACUUCU	Cleavage	| Symbols: | SGNH hydrolase-type esterase superfamily protein | chr2:8257000-8260545 FORWARD LENGTH=1811	1
phasiR263-1	AT2G33210.1	4	-1	1	21	1495	1515	AGAAGAUCGGCAUCACUACGU	: ::.:::.::..: ::::.:	AGGUGGUGGUGUUGCUCUUUU	Cleavage	| Symbols: HSP60-2 | heat shock protein 60-2 | chr2:14074907-14078731 REVERSE LENGTH=2107	1
phasiR263-1	AT2G33210.2	4	-1	1	21	1493	1513	AGAAGAUCGGCAUCACUACGU	: ::.:::.::..: ::::.:	AGGUGGUGGUGUUGCUCUUUU	Cleavage	| Symbols: HSP60-2 | heat shock protein 60-2 | chr2:14074870-14078744 REVERSE LENGTH=2142	1
phasiR263-1	AT4G06726.1	4	-1	1	21	2396	2416	AGAAGAUCGGCAUCACUACGU	: ::::::: ::.:: .::::	AAGUAGUGAAGCUGAAUUUCU	Cleavage	| Symbols: | transposable element gene | chr4:4029121-4032111 REVERSE LENGTH=2991	1
phasiR263-1	AT4G16960.1	4	-1	1	21	302	322	AGAAGAUCGGCAUCACUACGU	:.::::: :::.:.::::	AAAUGGUGAUUCCGGUUUUCU	Translation	| Symbols: | Disease resistance protein (TIR-NBS-LRR class) family | chr4:9546343-9551007 REVERSE LENGTH=3126	1
phasiR263-1	AT1G63880.1	4	-1	1	21	376	396	AGAAGAUCGGCAUCACUACGU	:::::::: : :::::::	AGAUAGUGAUGACCAUCUUCU	Translation	| Symbols: | Disease resistance protein (TIR-NBS-LRR class) family | chr1:23712276-23716124 REVERSE LENGTH=3369	1
phasiR263-1	AT4G16940.1	4	-1	1	21	264	284	AGAAGAUCGGCAUCACUACGU	:.::::: :::.:.::::	AAAUGGUGAUUCCGGUUUUCU	Translation	| Symbols: | Disease resistance protein (TIR-NBS-LRR class) family | chr4:9533149-9537604 REVERSE LENGTH=3538	1
phasiR263-1	AT4G16860.1	4	-1	1	21	412	432	AGAAGAUCGGCAUCACUACGU	:.::::: :::.:.::::	AAAUGGUGAUUCCGGUUUUCU	Translation	| Symbols: RPP4 | Disease resistance protein (TIR-NBS-LRR class) family | chr4:9488466-9495816 REVERSE LENGTH=3678	1
phasiR263-1	AT4G19500.2	4	-1	1	21	418	438	AGAAGAUCGGCAUCACUACGU	:::::.: :::.:.::::	AAAUAGUGGUUCCGGUUUUCU	Translation	| Symbols: | nucleoside-triphosphatases;transmembrane receptors;nucleotide binding;ATP binding | chr4:10625659-10631570 FORWARD LENGTH=3889	1
phasiR263-1	AT4G19500.1	4	-1	1	21	418	438	AGAAGAUCGGCAUCACUACGU	:::::.: :::.:.::::	AAAUAGUGGUUCCGGUUUUCU	Translation	| Symbols: | nucleoside-triphosphatases;transmembrane receptors;nucleotide binding;ATP binding | chr4:10625659-10630395 FORWARD LENGTH=4313	1
phasiR263-1	AT4G16350.1	4	-1	1	21	118	138	AGAAGAUCGGCAUCACUACGU	.:: :::::::.:::: ::	UUGUUGUGAUGCUGAUCCUCC	Cleavage	| Symbols: CBL6, SCABP2 | calcineurin B-like protein 6 | chr4:9242320-9243912 REVERSE LENGTH=930	1
phasiR263-1	AT5G31511.1	4	-1	1	21	2518	2538	AGAAGAUCGGCAUCACUACGU	::.::: ::.:::: ::::	UAGUGGUGUUGUCGAUGUUCU	Cleavage	| Symbols: | transposable element gene | chr5:11555408-11558380 FORWARD LENGTH=2973	1
phasiR263-1	AT2G34530.2	4	-1	1	21	533	553	AGAAGAUCGGCAUCACUACGU	.::.: ::::..::::: ::	UUGUGGAGAUGUUGAUCUACU	Cleavage	| Symbols: | unknown protein; FUNCTIONS IN: molecular_function unknown; INVOLVED IN: biological_process unknown; LOCATED IN: endomembrane system; EXPRESSED IN: flower; EXPRESSED DURING: petal differentiation and expansion stage; Has 35333 Blast hits to 34131 proteins in 2444 species: Archae - 798; Bacteria - 22429; Metazoa - 974; Fungi - 991; Plants - 531; Viruses - 0; Other Eukaryotes - 9610 (so…	1
phasiR263-1	AT2G34530.1	4	-1	1	21	537	557	AGAAGAUCGGCAUCACUACGU	.::.: ::::..::::: ::	UUGUGGAGAUGUUGAUCUACU	Cleavage	| Symbols: | unknown protein; FUNCTIONS IN: molecular_function unknown; INVOLVED IN: biological_process unknown; LOCATED IN: endomembrane system; EXPRESSED IN: flower; EXPRESSED DURING: petal differentiation and expansion stage; BEST Arabidopsis thaliana protein match is: unknown protein (TAIR:AT2G34540.2); Has 35333 Blast hits to 34131 proteins in 2444 species: Archae - 798; Bacteria - 22429; Me…	1
phasiR263-1	AT5G08240.1	4	-1	1	21	828	848	AGAAGAUCGGCAUCACUACGU	::: :: ::: :::::::.:	UCGUUGUCAUGACGAUCUUUU	Translation	| Symbols: | unknown protein; BEST Arabidopsis thaliana protein match is: unknown protein (TAIR:AT5G23160.1); Has 69 Blast hits to 69 proteins in 10 species: Archae - 0; Bacteria - 1; Metazoa - 0; Fungi - 0; Plants - 68; Viruses - 0; Other Eukaryotes - 0 (source: NCBI BLink). | chr5:2650837-2652398 REVERSE LENGTH=1384	1
phasiR263-1	AT5G17970.1	4	-1	1	21	305	325	AGAAGAUCGGCAUCACUACGU	: ::.:::::::.::::	AGACAUUGGUGCCGAUUUUCU	Cleavage	| Symbols: | Disease resistance protein (TIR-NBS-LRR class) family | chr5:5948999-5951619 REVERSE LENGTH=2343	1
phasiR263-1	AT3G56870.1	4	-1	1	21	995	1015	AGAAGAUCGGCAUCACUACGU	::: :::::.:::.:::	GUUUAGCGAUGCUGAUUUUCA	Cleavage	| Symbols: | unknown protein; Has 204 Blast hits to 201 proteins in 58 species: Archae - 0; Bacteria - 10; Metazoa - 72; Fungi - 8; Plants - 41; Viruses - 0; Other Eukaryotes - 73 (source: NCBI BLink). | chr3:21052473-21055597 FORWARD LENGTH=2439	1
phasiR263-1	AT1G24640.1	4	-1	1	21	2288	2308	AGAAGAUCGGCAUCACUACGU	::: :::::::.:.:::	CUUUAGCGAUGCCGGUUUUCG	Cleavage	| Symbols: | transposable element gene | chr1:8729280-8732681 FORWARD LENGTH=3402	1
phasiR263-1	AT3G55540.1	4	-1	1	21	912	932	AGAAGAUCGGCAUCACUACGU	::: :::::.::: ::::	UAGUACUGAUGUCGAGCUUCC	Cleavage	| Symbols: | nuclear transport factor 2 (NTF2) family protein | chr3:20598218-20599614 FORWARD LENGTH=1005	1
phasiR263-1	AT2G14520.1	4	-1	1	21	1113	1133	AGAAGAUCGGCAUCACUACGU	:: ::::::.::: ::::	AGAUAAUGAUGCUGAUAUUCU	Cleavage	| Symbols: | CBS domain-containing protein with a domain of unknown function (DUF21) | chr2:6182193-6184648 REVERSE LENGTH=1441	1
phasiR263-1	AT2G18080.1	4	-1	1	21	771	791	AGAAGAUCGGCAUCACUACGU	:. ::::::.:::.::.:	UGAUGUUGAUGCUGAUUUUUU	Cleavage	| Symbols: EDA2 | Serine carboxypeptidase S28 family protein | chr2:7857198-7859715 FORWARD LENGTH=1470	1
phasiR263-1	AT4G20270.1	4	-1	1	21	25	45	AGAAGAUCGGCAUCACUACGU	:: ::::: .::::::::	GUCUAAUGAUGAUGAUCUUCU	Translation	| Symbols: BAM3 | Leucine-rich receptor-like protein kinase family protein | chr4:10949661-10953083 FORWARD LENGTH=3299	1
phasiR263-19	AT2G33110.1	4.25	-1	1	21	391	413	UAUUAGAGAUU--UAUUGGCGAG	::::::.::: :::::::::::	CUCGCCGAUAUAAAUCUCUAAUA	Translation	| Symbols: ATVAMP723, VAMP723 | vesicle-associated membrane protein 723 | chr2:14041038-14043358 REVERSE LENGTH=1379	1
phasiR263-12	AT1G46552.1	4.5	-1	1	21	777	797	UAGAGAGUAGGCUUUGUAAAG	:::::. :::.::::::::	CUUUAUCAAGUCUACUCUCGU	Cleavage	| Symbols: | transposable element gene | chr1:17247859-17252452 REVERSE LENGTH=4594	2
phasiR263-12	AT1G33080.1	4.5	-1	1	21	456	476	UAGAGAGUAGGCUUUGUAAAG	::::.::.. ::::.:::::	CUUUGCAGGCCCUAUUCUCUU	Cleavage	| Symbols: | MATE efflux family protein | chr1:11985707-11990482 FORWARD LENGTH=1685	1
phasiR263-12	AT1G33080.2	4.5	-1	1	21	456	476	UAGAGAGUAGGCUUUGUAAAG	::::.::.. ::::.:::::	CUUUGCAGGCCCUAUUCUCUU	Cleavage	| Symbols: | MATE efflux family protein | chr1:11985707-11990411 FORWARD LENGTH=1732	1
phasiR263-12	AT4G38120.1	4.5	-1	1	21	3178	3198	UAGAGAGUAGGCUUUGUAAAG	::::::::::.:: : .:::.	CUUUACAAAGUCUCCAUUCUG	Cleavage	| Symbols: | ARM repeat superfamily protein | chr4:17888519-17896107 REVERSE LENGTH=3694	1
phasiR263-12	AT2G10760.1	4.5	-1	1	21	3404	3424	UAGAGAGUAGGCUUUGUAAAG	:::::..:::..:..:: :::	CUUUAUGAAGUUUGUUCCCUA	Cleavage	| Symbols: | transposable element gene | chr2:4231553-4235631 FORWARD LENGTH=4079	1
phasiR263-12	AT3G51920.1	4.5	-1	1	21	202	222	UAGAGAGUAGGCUUUGUAAAG	.:::::.:::::: :: :::	UUUUACGAAGCCUUCUGUCUC	Cleavage	| Symbols: CAM9, CML9, ATCML9 | calmodulin 9 | chr3:19268043-19269479 REVERSE LENGTH=756	1
phasiR263-12	AT3G07760.2	4.5	-1	1	21	789	809	UAGAGAGUAGGCUUUGUAAAG	: ::::::::.:.:::::	GUAUACAAAGCUUGCUCUCAG	Cleavage	| Symbols: | Sterile alpha motif (SAM) domain-containing protein | chr3:2476367-2478215 FORWARD LENGTH=860	1
phasiR263-12	AT3G07760.1	4.5	-1	1	21	766	786	UAGAGAGUAGGCUUUGUAAAG	: ::::::::.:.:::::	GUAUACAAAGCUUGCUCUCAG	Cleavage	| Symbols: | Sterile alpha motif (SAM) domain-containing protein | chr3:2476394-2478254 FORWARD LENGTH=876	1
phasiR263-12	AT3G29032.1	4.5	-1	1	21	142	162	UAGAGAGUAGGCUUUGUAAAG	::::::. ::::: ::::.:	CUUUACGCAGCCUUCUCUUUC	Cleavage	| Symbols: | transposable element gene | chr3:11016131-11020822 FORWARD LENGTH=4692	1
phasiR263-12	AT1G52930.1	4.5	-1	1	21	798	818	UAGAGAGUAGGCUUUGUAAAG	::::. :.. ::::::::.::	CUUUGGAGGUCCUACUCUUUA	Cleavage	| Symbols: | Ribosomal RNA processing Brix domain protein | chr1:19711237-19713230 FORWARD LENGTH=1114	1
phasiR263-12	AT5G16970.1	4.5	-1	1	21	513	533	UAGAGAGUAGGCUUUGUAAAG	.::::..:::..:..:::: :	UUUUAUGAAGUUUGUUCUCCA	Cleavage	| Symbols: AT-AER, AER | alkenal reductase | chr5:5576168-5578075 REVERSE LENGTH=1235	1
phasiR263-12	AT5G17000.1	4.5	-1	1	21	511	531	UAGAGAGUAGGCUUUGUAAAG	.::::..:::..:..:::: :	UUUUAUGAAGUUUGUUCUCCA	Cleavage	| Symbols: | Zinc-binding dehydrogenase family protein | chr5:5584801-5587063 REVERSE LENGTH=1292	1
phasiR263-12	AT2G21510.1	4.5	-1	1	21	1213	1233	UAGAGAGUAGGCUUUGUAAAG	.:::..:.:: .:.::.::::	UUUUGUAGAGAUUGCUUUCUA	Translation	| Symbols: | DNAJ heat shock N-terminal domain-containing protein | chr2:9210655-9213058 REVERSE LENGTH=1324	1
phasiR263-12	AT5G16990.1	4.5	-1	1	21	613	633	UAGAGAGUAGGCUUUGUAAAG	.::::..:::..:..:::: :	UUUUAUGAAGUUUGUUCUCCA	Cleavage	| Symbols: | Zinc-binding dehydrogenase family protein | chr5:5581658-5584029 REVERSE LENGTH=1385	1
phasiR263-12	AT2G25015.1	4.5	-1	1	21	794	814	UAGAGAGUAGGCUUUGUAAAG	.::::.::::.. : ::::::	UUUUAUAAAGUUGAGUCUCUA	Cleavage	| Symbols: | pseudogene, similar to Hypothetical protein, blastp match of 39% identity and 2.3e-08 P-value to GP|20219037|gb|AAM15781.1|AC104428_2|AC104428 Hypothetical protein {Oryza sativa (japonica cultivar-group)} | chr2:10634415-10636130 FORWARD LENGTH=1716	1
phasiR263-12	AT4G12650.1	4.5	-1	1	21	1912	1932	UAGAGAGUAGGCUUUGUAAAG	::::::: : :::::::::.	CUUUACAUUGGCUACUCUCUG	Translation	| Symbols: | Endomembrane protein 70 protein family | chr4:7467978-7470551 REVERSE LENGTH=2260	1
phasiR263-12	AT4G22690.1	4.5	-1	1	21	183	203	UAGAGAGUAGGCUUUGUAAAG	.:::::::: .:::.: :.::	UUUUACAAAAUCUAUUAUUUA	Cleavage	| Symbols: CYP706A1 | cytochrome P450, family 706, subfamily A, polypeptide 1 | chr4:11929359-11931693 FORWARD LENGTH=2335	1
phasiR263-12	AT4G24000.1	4.5	-1	1	21	1894	1914	UAGAGAGUAGGCUUUGUAAAG	.::::::.::.. :::::: :	UUUUACAGAGUUCACUCUCAA	Cleavage	| Symbols: ATCSLG2, CSLG2 | cellulose synthase like G2 | chr4:12462030-12465625 FORWARD LENGTH=2435	1
phasiR263-12	AT1G07740.1	4.5	-1	1	21	1310	1330	UAGAGAGUAGGCUUUGUAAAG	::: .:::: .:::::.:::.	CUUGGCAAAAUCUACUUUCUG	Cleavage	| Symbols: | Tetratricopeptide repeat (TPR)-like superfamily protein | chr1:2397442-2400508 REVERSE LENGTH=2658	1
phasiR263-12	AT5G41540.1	4.5	-1	1	21	671	691	UAGAGAGUAGGCUUUGUAAAG	:::::.: : :: ::::::::	CUUUAUACAACCAACUCUCUA	Cleavage	| Symbols: | Disease resistance protein (TIR-NBS-LRR class) family | chr5:16612659-16616063 REVERSE LENGTH=3117	1
phasiR263-12	AT5G41550.1	4.5	-1	1	21	677	697	UAGAGAGUAGGCUUUGUAAAG	:::::.: : :: ::::::::	CUUUAUACAACCAACUCUCUA	Cleavage	| Symbols: | Disease resistance protein (TIR-NBS-LRR class) family | chr5:16617232-16620785 REVERSE LENGTH=3258	2
phasiR263-12	AT1G63860.2	4.5	-1	1	21	680	700	UAGAGAGUAGGCUUUGUAAAG	:: :.::.::.: :.::::::	CUCUGCAGAGUCGAUUCUCUA	Cleavage	| Symbols: | Disease resistance protein (TIR-NBS-LRR class) family | chr1:23701485-23706005 REVERSE LENGTH=3287	1
phasiR263-12	AT1G56540.1	4.5	-1	1	21	683	703	UAGAGAGUAGGCUUUGUAAAG	::::::: ::. :::: ::::	CUUUACAUAGUGUACUAUCUA	Translation	| Symbols: | Disease resistance protein (TIR-NBS-LRR class) family | chr1:21181664-21185306 FORWARD LENGTH=3291	1
phasiR263-12	AT1G63860.1	4.5	-1	1	21	680	700	UAGAGAGUAGGCUUUGUAAAG	:: :.::.::.: :.::::::	CUCUGCAGAGUCGAUUCUCUA	Cleavage	| Symbols: | Disease resistance protein (TIR-NBS-LRR class) family | chr1:23701484-23706005 REVERSE LENGTH=3451	1
phasiR263-12	AT1G56510.1	4.5	-1	1	21	792	812	UAGAGAGUAGGCUUUGUAAAG	::::::: ::.: :: :::::	CUUUACAUAGUCGACACUCUA	Cleavage	| Symbols: WRR4, ADR2 | Disease resistance protein (TIR-NBS-LRR class) | chr1:21167589-21173632 FORWARD LENGTH=3657	1
phasiR263-12	AT5G35725.1	4.5	-1	1	21	3848	3868	UAGAGAGUAGGCUUUGUAAAG	::: :.::: .:::.:::::.	CUUGAUAAACUCUAUUCUCUG	Cleavage	| Symbols: | transposable element gene | chr5:13885445-13890247 FORWARD LENGTH=4803	1
phasiR263-12	AT5G23330.1	4.5	-1	1	21	972	992	UAGAGAGUAGGCUUUGUAAAG	:::::::::: :.::: ::	GUUUACAAAGCAUGCUCGCUU	Translation	| Symbols: | Nucleotidylyl transferase superfamily protein | chr5:7854129-7855813 FORWARD LENGTH=1205	1
phasiR263-12	AT3G53140.1	4.5	-1	1	21	1039	1059	UAGAGAGUAGGCUUUGUAAAG	::::.:.:::.:. :::::	GUUUAUAGAGCUUGGUCUCUC	Cleavage	| Symbols: | O-methyltransferase family protein | chr3:19695643-19697542 FORWARD LENGTH=1316	1
phasiR263-12	AT3G53130.1	4.5	-1	1	21	3064	3084	UAGAGAGUAGGCUUUGUAAAG	::::.:.:::.:. :::::	GUUUAUAGAGCUUGGUCUCUC	Cleavage	| Symbols: LUT1, CYP97C1 | Cytochrome P450 superfamily protein | chr3:19692771-19697542 FORWARD LENGTH=3341	1
phasiR263-12	AT3G43100.1	4.5	-1	1	21	615	635	UAGAGAGUAGGCUUUGUAAAG	:::.:.::: .:: ::::::	AUUUGCGAAGAUUAAUCUCUA	Translation	| Symbols: | transposable element gene | chr3:15089891-15091170 FORWARD LENGTH=810	1
phasiR263-12	AT5G16130.1	4.5	-1	1	21	821	841	UAGAGAGUAGGCUUUGUAAAG	::::::: : :::::.:.:.	AUUUACAAUGACUACUUUUUG	Translation	| Symbols: | Ribosomal protein S7e family protein | chr5:5268421-5270156 FORWARD LENGTH=946	2
phasiR263-12	AT5G16130.1	4.5	-1	1	21	537	557	UAGAGAGUAGGCUUUGUAAAG	::. ::::: ::::: :::	UGUUGGAAAGCGUACUCGCUA	Translation	| Symbols: | Ribosomal protein S7e family protein | chr5:5268421-5270156 FORWARD LENGTH=946	2
phasiR263-12	AT1G19920.1	4.5	-1	1	21	522	542	UAGAGAGUAGGCUUUGUAAAG	:::.:::::..:.: .:.::	AUUUGCAAAGUUUGCAUUUUA	Cleavage	| Symbols: APS2, ASA1 | Pseudouridine synthase/archaeosine transglycosylase-like family protein | chr1:6914613-6916805 REVERSE LENGTH=1801	1
phasiR263-12	AT4G26510.2	4.5	-1	1	21	676	696	UAGAGAGUAGGCUUUGUAAAG	:::...::::::.::.:. :	GUUUGUGAAGCCUGCUUUUGA	Cleavage	| Symbols: UKL4 | uridine kinase-like 4 | chr4:13384062-13388290 FORWARD LENGTH=1838	1
phasiR263-12	AT4G26510.1	4.5	-1	1	21	734	754	UAGAGAGUAGGCUUUGUAAAG	:::...::::::.::.:. :	GUUUGUGAAGCCUGCUUUUGA	Cleavage	| Symbols: UKL4 | uridine kinase-like 4 | chr4:13384062-13388290 FORWARD LENGTH=1896	1
phasiR263-12	AT1G14660.2	4.5	-1	1	21	470	490	UAGAGAGUAGGCUUUGUAAAG	:::.:::::.::::.:.	UCUUAUAAAGCUUACUUUUCC	Cleavage	| Symbols: NHX8 | Na+/H+ exchanger 8 | chr1:5031950-5036477 REVERSE LENGTH=2453	1
phasiR263-12	AT1G14660.1	4.5	-1	1	21	441	461	UAGAGAGUAGGCUUUGUAAAG	:::.:::::.::::.:.	UCUUAUAAAGCUUACUUUUCC	Cleavage	| Symbols: ATNHX8, NHX8 | Na+/H+ exchanger 8 | chr1:5031972-5036448 REVERSE LENGTH=2471	1
phasiR263-12	AT1G04140.1	4.5	-1	1	21	2939	2959	UAGAGAGUAGGCUUUGUAAAG	:::.:::: ::: .:::.::	AUUUGCAAACCCUUUUCUUUA	Cleavage	| Symbols: | Transducin family protein / WD-40 repeat family protein | chr1:1075543-1080630 REVERSE LENGTH=3123	1
phasiR263-12	AT1G04140.2	4.5	-1	1	21	2956	2976	UAGAGAGUAGGCUUUGUAAAG	:::.:::: ::: .:::.::	AUUUGCAAACCCUUUUCUUUA	Cleavage	| Symbols: | Transducin family protein / WD-40 repeat family protein | chr1:1075545-1080630 REVERSE LENGTH=3138	1
phasiR263-12	AT1G02990.2	4.5	-1	1	21	59	79	UAGAGAGUAGGCUUUGUAAAG	.::: .:::::.: ::::::	UUUUUUAAAGCUUUCUCUCUU	Cleavage	| Symbols: | BEST Arabidopsis thaliana protein match is: CW-type Zinc Finger (TAIR:AT3G62900.1); Has 35333 Blast hits to 34131 proteins in 2444 species: Archae - 798; Bacteria - 22429; Metazoa - 974; Fungi - 991; Plants - 531; Viruses - 0; Other Eukaryotes - 9610 (source: NCBI BLink). | chr1:681396-687315 REVERSE LENGTH=4371	1
phasiR263-12	AT1G02990.3	4.5	-1	1	21	59	79	UAGAGAGUAGGCUUUGUAAAG	.::: .:::::.: ::::::	UUUUUUAAAGCUUUCUCUCUU	Cleavage	| Symbols: | FUNCTIONS IN: molecular_function unknown; INVOLVED IN: biological_process unknown; LOCATED IN: cellular_component unknown; BEST Arabidopsis thaliana protein match is: CW-type Zinc Finger (TAIR:AT3G62900.1). | chr1:681396-687315 REVERSE LENGTH=4379	1
phasiR263-12	AT1G02990.1	4.5	-1	1	21	59	79	UAGAGAGUAGGCUUUGUAAAG	.::: .:::::.: ::::::	UUUUUUAAAGCUUUCUCUCUU	Cleavage	| Symbols: | BEST Arabidopsis thaliana protein match is: CW-type Zinc Finger (TAIR:AT3G62900.1); Has 5847 Blast hits to 4410 proteins in 438 species: Archae - 17; Bacteria - 452; Metazoa - 2463; Fungi - 354; Plants - 306; Viruses - 11; Other Eukaryotes - 2244 (source: NCBI BLink). | chr1:681396-687315 REVERSE LENGTH=4426	1
phasiR263-12	AT5G02790.1	4.5	-1	1	21	390	410	UAGAGAGUAGGCUUUGUAAAG	.:::. :..:::: ::::.::	UUUUGAAGGGCCUUCUCUUUA	Cleavage	| Symbols: GSTL3 | Glutathione S-transferase family protein | chr5:632796-635125 FORWARD LENGTH=1056	1
phasiR263-12	AT3G62430.1	4.5	-1	1	21	516	535	UAGAGAGUAGGCUUUGUAAAG	::::::::::.::.: :::.	GUUUACAAAGCUUAUU-UCUG	Cleavage	| Symbols: | Protein with RNI-like/FBD-like domains | chr3:23093795-23095304 REVERSE LENGTH=1314	1
phasiR263-2	AT5G48340.2	4.5	-1	1	21	1622	1642	UAGAAGAUCGGCAUCACUACG	:::.:::::: .:: :::.::	CGUGGUGAUGAUGAGCUUUUA	Translation	| Symbols: | unknown protein; FUNCTIONS IN: molecular_function unknown; INVOLVED IN: biological_process unknown; LOCATED IN: cellular_component unknown; EXPRESSED IN: 24 plant structures; EXPRESSED DURING: 14 growth stages. | chr5:19590436-19592949 FORWARD LENGTH=2140	1
phasiR263-2	AT5G48340.1	4.5	-1	1	21	1585	1605	UAGAAGAUCGGCAUCACUACG	:::.:::::: .:: :::.::	CGUGGUGAUGAUGAGCUUUUA	Translation	| Symbols: | unknown protein; Has 1807 Blast hits to 1807 proteins in 277 species: Archae - 0; Bacteria - 0; Metazoa - 736; Fungi - 347; Plants - 385; Viruses - 0; Other Eukaryotes - 339 (source: NCBI BLink). | chr5:19590473-19593000 FORWARD LENGTH=2156	1
phasiR263-2	AT5G17890.1	4.5	-1	1	21	360	380	UAGAAGAUCGGCAUCACUACG	:::.:::.: :: .:::::::	CGUGGUGGUUCCAGUCUUCUA	Cleavage	| Symbols: CHS3, DAR4 | DA1-related protein 4 | chr5:5916970-5923355 FORWARD LENGTH=5082	1
phasiR263-2	AT4G04110.1	4.5	-1	1	21	390	410	UAGAAGAUCGGCAUCACUACG	::.::::: :: .:.:::::	GGUGGUGAUUCCUGUUUUCUA	Cleavage	| Symbols: | Toll-Interleukin-Resistance (TIR) domain family protein | chr4:1972591-1974014 FORWARD LENGTH=720	1
phasiR263-2	AT2G33210.1	4.5	-1	1	21	1496	1516	UAGAAGAUCGGCAUCACUACG	::.:::.::..: ::::.:.	GGUGGUGGUGUUGCUCUUUUG	Cleavage	| Symbols: HSP60-2 | heat shock protein 60-2 | chr2:14074907-14078731 REVERSE LENGTH=2107	1
phasiR263-2	AT2G33210.2	4.5	-1	1	21	1494	1514	UAGAAGAUCGGCAUCACUACG	::.:::.::..: ::::.:.	GGUGGUGGUGUUGCUCUUUUG	Cleavage	| Symbols: HSP60-2 | heat shock protein 60-2 | chr2:14074870-14078744 REVERSE LENGTH=2142	1
phasiR263-2	AT2G39770.2	4.5	-1	1	21	338	358	UAGAAGAUCGGCAUCACUACG	: .:::::::.:: :::::	AGAGGUGAUGCUGAACUUCUU	Cleavage	| Symbols: CYT1 | Glucose-1-phosphate adenylyltransferase family protein | chr2:16588696-16591032 FORWARD LENGTH=1456	1
phasiR263-2	AT2G39770.1	4.5	-1	1	21	332	352	UAGAAGAUCGGCAUCACUACG	: .:::::::.:: :::::	AGAGGUGAUGCUGAACUUCUU	Cleavage	| Symbols: CYT1, VTC1, SOZ1, EMB101, GMP1 | Glucose-1-phosphate adenylyltransferase family protein | chr2:16588702-16590985 FORWARD LENGTH=1491	1
phasiR263-2	AT5G31511.1	4.5	-1	1	21	2519	2539	UAGAAGAUCGGCAUCACUACG	::.::: ::.:::: ::::	AGUGGUGUUGUCGAUGUUCUU	Cleavage	| Symbols: | transposable element gene | chr5:11555408-11558380 FORWARD LENGTH=2973	1
phasiR263-2	AT4G38440.1	4.5	-1	1	21	3007	3027	UAGAAGAUCGGCAUCACUACG	::.:::::.::::::.	CAGGCUGGUGCCGGUCUUCUG	Cleavage	| Symbols: | LOCATED IN: chloroplast; EXPRESSED IN: 21 plant structures; EXPRESSED DURING: 12 growth stages; CONTAINS InterPro DOMAIN/s: RNA polymerase II-associated protein 1, C-terminal (InterPro:IPR013929), RNA polymerase II-associated protein 1, N-terminal (InterPro:IPR013930); Has 276 Blast hits to 220 proteins in 102 species: Archae - 0; Bacteria - 2; Metazoa - 151; Fungi - 65; Plants - 41;…	1
phasiR263-2	AT3G22350.2	4.5	-1	1	21	958	978	UAGAAGAUCGGCAUCACUACG	::.:: :::. :::.::::.	GGUGGUUAUGUAGAUUUUCUG	Translation	| Symbols: | F-box and associated interaction domains-containing protein | chr3:7901905-7903041 FORWARD LENGTH=1052	1
phasiR263-2	AT3G22350.1	4.5	-1	1	21	1043	1063	UAGAAGAUCGGCAUCACUACG	::.:: :::. :::.::::.	GGUGGUUAUGUAGAUUUUCUG	Translation	| Symbols: | F-box and associated interaction domains-containing protein | chr3:7901905-7903041 FORWARD LENGTH=1137	1
phasiR263-2	AT1G23850.1	4.5	-1	1	21	1009	1029	UAGAAGAUCGGCAUCACUACG	::::::::.:.: ::::	CCAAGUGAUGCUGGUGUUCUU	Cleavage	| Symbols: | unknown protein; BEST Arabidopsis thaliana protein match is: unknown protein (TAIR:AT1G23840.1); Has 47 Blast hits to 40 proteins in 5 species: Archae - 0; Bacteria - 0; Metazoa - 0; Fungi - 0; Plants - 47; Viruses - 0; Other Eukaryotes - 0 (source: NCBI BLink). | chr1:8425739-8427235 REVERSE LENGTH=1497	1
phasiR263-2	AT5G22320.1	4.5	-1	1	21	1526	1546	UAGAAGAUCGGCAUCACUACG	::::.: .:::::::::	GAAAGUGGUUUCGAUCUUCUU	Cleavage	| Symbols: | Leucine-rich repeat (LRR) family protein | chr5:7388004-7390485 REVERSE LENGTH=1589	1
phasiR263-2	AT5G22320.2	4.5	-1	1	21	1513	1533	UAGAAGAUCGGCAUCACUACG	::::.: .:::::::::	GAAAGUGGUUUCGAUCUUCUU	Cleavage	| Symbols: | Leucine-rich repeat (LRR) family protein | chr5:7387985-7390520 REVERSE LENGTH=1595	1
phasiR263-2	AT1G02270.1	4.5	-1	1	21	504	524	UAGAAGAUCGGCAUCACUACG	:: :::.:: .:.::::.::	AGUCGUGGUGAUGGUCUUUUA	Translation	| Symbols: | Calcium-binding endonuclease/exonuclease/phosphatase family | chr1:443149-446235 REVERSE LENGTH=1645	1
phasiR263-2	AT3G56870.1	4.5	-1	1	21	996	1016	UAGAAGAUCGGCAUCACUACG	::: :::::.:::.:::	UUUAGCGAUGCUGAUUUUCAG	Cleavage	| Symbols: | unknown protein; Has 204 Blast hits to 201 proteins in 58 species: Archae - 0; Bacteria - 10; Metazoa - 72; Fungi - 8; Plants - 41; Viruses - 0; Other Eukaryotes - 73 (source: NCBI BLink). | chr3:21052473-21055597 FORWARD LENGTH=2439	1
phasiR263-2	AT1G04470.1	4.5	-1	1	21	126	146	UAGAAGAUCGGCAUCACUACG	.:: :::: ::::::::::	UGUCCUGAUACCGAUCUUCUU	Cleavage	| Symbols: | Protein of unknown function (DUF810) | chr1:1211049-1214662 REVERSE LENGTH=3307	1
phasiR263-2	AT1G24640.1	4.5	-1	1	21	2289	2309	UAGAAGAUCGGCAUCACUACG	::: :::::::.:.:::	UUUAGCGAUGCCGGUUUUCGC	Cleavage	| Symbols: | transposable element gene | chr1:8729280-8732681 FORWARD LENGTH=3402	1
phasiR263-2	AT5G47010.1	4.5	-1	1	21	1912	1932	UAGAAGAUCGGCAUCACUACG	:.::: :::.:::::::	GUUGGUGCUGCUGAUCUUCGG	Cleavage	| Symbols: UPF1, LBA1, ATUPF1 | RNA helicase, putative | chr5:19072009-19079334 FORWARD LENGTH=4243	1
phasiR263-2	AT1G55860.2	4.5	-1	1	21	10427	10447	UAGAAGAUCGGCAUCACUACG	::: ::::::::.: ::::	GGUAUUGAUGCCGGUGGUCUA	Cleavage	| Symbols: UPL1 | ubiquitin-protein ligase 1 | chr1:20879466-20893268 REVERSE LENGTH=11745	1
phasiR263-2	AT1G55860.1	4.5	-1	1	21	10816	10836	UAGAAGAUCGGCAUCACUACG	::: ::::::::.: ::::	GGUAUUGAUGCCGGUGGUCUA	Cleavage	| Symbols: UPL1 | ubiquitin-protein ligase 1 | chr1:20879466-20895393 REVERSE LENGTH=12134	1
phasiR263-2	AT4G19920.1	4.5	-1	1	21	433	453	UAGAAGAUCGGCAUCACUACG	:::::: :: .:::::::	AACAGUGAUCCCUGUCUUCUA	Cleavage	| Symbols: | Toll-Interleukin-Resistance (TIR) domain family protein | chr4:10797217-10798388 REVERSE LENGTH=1028	1
phasiR263-2	AT5G38344.1	4.5	-1	1	21	557	577	UAGAAGAUCGGCAUCACUACG	::::::: : ::.:::::	AACAGUGAUGACCAUUUUCUA	Translation	| Symbols: | Toll-Interleukin-Resistance (TIR) domain family protein | chr5:15325831-15326988 FORWARD LENGTH=1158	1
phasiR263-2	AT3G32912.1	4.5	-1	1	21	58	78	UAGAAGAUCGGCAUCACUACG	::::::::.:::. :.:.	CUAAGUGAUGCUGAUUCUUUG	Cleavage	| Symbols: | transposable element gene | chr3:13465780-13467015 REVERSE LENGTH=1236	1
phasiR263-2	AT4G11320.1	4.5	-1	1	21	494	514	UAGAAGAUCGGCAUCACUACG	:::::::: .::: ::::	ACUAGUGAUGGUGAUGUUCUU	Translation	| Symbols: | Papain family cysteine protease | chr4:6887254-6889059 FORWARD LENGTH=1430	2
phasiR263-2	AT4G11320.1	4.5	-1	1	21	97	117	UAGAAGAUCGGCAUCACUACG	:: ::::.::::::::	AUCAGCCAUGCUGAUCUUCUU	Cleavage	| Symbols: | Papain family cysteine protease | chr4:6887254-6889059 FORWARD LENGTH=1430	2
phasiR263-2	AT1G18740.1	4.5	-1	1	21	1498	1518	UAGAAGAUCGGCAUCACUACG	::::::: :.: ::::::	GAUAGUGAUUCUGUUCUUCUU	Cleavage	| Symbols: | Protein of unknown function (DUF793) | chr1:6463922-6465476 FORWARD LENGTH=1555	1
phasiR263-2	AT3G23800.1	4.5	-1	1	21	798	818	UAGAAGAUCGGCAUCACUACG	: :.::::: :::. :::.::	CUUGGUGAUACCGGACUUUUA	Cleavage	| Symbols: SBP3 | selenium-binding protein 3 | chr3:8581654-8583835 FORWARD LENGTH=1621	1
phasiR263-2	AT5G67610.2	4.5	-1	1	21	1780	1800	UAGAAGAUCGGCAUCACUACG	: :.::::::. :::::.::	CAUGGUGAUGUGAAUCUUUUA	Translation	| Symbols: | Uncharacterized conserved protein (DUF2215) | chr5:26960931-26963638 REVERSE LENGTH=1814	1
phasiR263-2	AT2G02190.1	4.5	-1	1	21	807	827	UAGAAGAUCGGCAUCACUACG	::::::::.:::. :.:.	CUAAGUGAUGCUGAUUCUUUG	Cleavage	| Symbols: | transposable element gene | chr2:567873-569698 FORWARD LENGTH=1826	1
phasiR263-2	AT4G37440.2	4.5	-1	1	21	332	353	UAGAAG-AUCGGCAUCACUACG	:: ::::::.::: ::::::	GAUAUUGAUGCUGAUGCUUCUA	Cleavage	| Symbols: | unknown protein; LOCATED IN: cellular_component unknown; BEST Arabidopsis thaliana protein match is: unknown protein (TAIR:AT3G50040.1); Has 121 Blast hits to 117 proteins in 32 species: Archae - 0; Bacteria - 6; Metazoa - 13; Fungi - 5; Plants - 66; Viruses - 0; Other Eukaryotes - 31 (source: NCBI BLink). | chr4:17601222-17604086 FORWARD LENGTH=1827	1
phasiR263-2	AT4G37440.1	4.5	-1	1	21	332	353	UAGAAG-AUCGGCAUCACUACG	:: ::::::.::: ::::::	GAUAUUGAUGCUGAUGCUUCUA	Cleavage	| Symbols: | unknown protein; BEST Arabidopsis thaliana protein match is: unknown protein (TAIR:AT3G50040.1); Has 220 Blast hits to 205 proteins in 55 species: Archae - 0; Bacteria - 15; Metazoa - 50; Fungi - 11; Plants - 76; Viruses - 3; Other Eukaryotes - 65 (source: NCBI BLink). | chr4:17601222-17604086 FORWARD LENGTH=1828	1
phasiR263-2	AT5G53930.1	4.5	-1	1	21	397	417	UAGAAGAUCGGCAUCACUACG	:::::::: .:::: :::	GAUAGUGAUGAUGAUCGUCUU	Translation	| Symbols: | unknown protein; LOCATED IN: chloroplast; Has 1807 Blast hits to 1807 proteins in 277 species: Archae - 0; Bacteria - 0; Metazoa - 736; Fungi - 347; Plants - 385; Viruses - 0; Other Eukaryotes - 339 (source: NCBI BLink). | chr5:21894232-21896427 REVERSE LENGTH=1889	1
phasiR263-2	AT3G30455.1	4.5	-1	1	21	58	78	UAGAAGAUCGGCAUCACUACG	::::::::.:::. :.:.	CUAAGUGAUGCUGAUUCUUUG	Cleavage	| Symbols: | transposable element gene | chr3:12088253-12090153 REVERSE LENGTH=1901	1
phasiR263-2	AT4G03980.1	4.5	-1	1	21	124	144	UAGAAGAUCGGCAUCACUACG	::::::::.:::. :.:.	CUAAGUGAUGCUGAUUCUUUG	Cleavage	| Symbols: | transposable element gene | chr4:1911557-1913525 FORWARD LENGTH=1969	1
phasiR263-2	AT2G06450.1	4.5	-1	1	21	124	144	UAGAAGAUCGGCAUCACUACG	::::::::.:::. :.:.	CUAAGUGAUGCUGAUUCUUUG	Cleavage	| Symbols: | transposable element gene | chr2:2555554-2557522 REVERSE LENGTH=1969	1
phasiR263-2	AT2G04950.1	4.5	-1	1	21	124	144	UAGAAGAUCGGCAUCACUACG	::::::::.:::. :.:.	CUAAGUGAUGCUGAUUCUUUG	Cleavage	| Symbols: | transposable element gene | chr2:1743182-1745150 FORWARD LENGTH=1969	1
phasiR263-2	AT1G32820.1	4.5	-1	1	21	124	144	UAGAAGAUCGGCAUCACUACG	::::::::.:::. :.:.	UUAAGUGAUGCUGAUUCUUUG	Cleavage	| Symbols: | transposable element gene | chr1:11888389-11890377 FORWARD LENGTH=1989	1
phasiR263-2	AT3G52100.1	4.5	-1	1	21	400	420	UAGAAGAUCGGCAUCACUACG	:::::::..:::. :::.	UUCAGUGAUGUUGAUUAUCUG	Cleavage	| Symbols: | RING/FYVE/PHD-type zinc finger family protein | chr3:19319343-19322773 FORWARD LENGTH=2091	1
phasiR263-19	AT4G38800.1	4.5	-1	1	21	1034	1054	UAUUAGAGAUUUAUUGGCGAG	::::..:::::::.:: :.:	CUCGUUAAUAAAUUUCAAGUU	Cleavage	| Symbols: ATMTN1, ATMTAN1, MTN1, MTAN1 | methylthioadenosine nucleosidase 1 | chr4:18113161-18115133 REVERSE LENGTH=1135	1
phasiR263-19	AT4G14695.2	4.5	-1	1	21	368	388	UAUUAGAGAUUUAUUGGCGAG	::.:..:::..: :::::.::	CUUGUUAAUGGACCUCUAGUA	Cleavage	| Symbols: | Uncharacterised protein family (UPF0041) | chr4:8419799-8421030 FORWARD LENGTH=495	1
phasiR263-19	AT4G14695.1	4.5	-1	1	21	422	442	UAUUAGAGAUUUAUUGGCGAG	::.:..:::..: :::::.::	CUUGUUAAUGGACCUCUAGUA	Cleavage	| Symbols: | Uncharacterised protein family (UPF0041) | chr4:8419799-8420998 FORWARD LENGTH=517	1
phasiR263-19	AT3G42791.1	4.5	-1	1	21	2598	2618	UAUUAGAGAUUUAUUGGCGAG	:.:.:::::.::::.:::	AUUGUCAAUAGAUCUUUAAAU	Cleavage	| Symbols: | transposable element gene | chr3:14888342-14891215 FORWARD LENGTH=2874	1
phasiR263-19	AT4G00900.1	4.5	-1	1	21	1737	1757	UAUUAGAGAUUUAUUGGCGAG	::.::..::..:::::: .::	CUUGCUGAUGGAUCUCUUGUA	Cleavage	| Symbols: ECA2, ATECA2 | ER-type Ca2+-ATPase 2 | chr4:382663-386529 REVERSE LENGTH=3299	1
phasiR263-19	AT3G13330.1	4.5	-1	1	21	3007	3027	UAUUAGAGAUUUAUUGGCGAG	::.::... ::::::.:.:::	CUUGCUGGAAAAUCUUUGAUA	Cleavage	| Symbols: PA200 | proteasome activating protein 200 | chr3:4319647-4330061 REVERSE LENGTH=5608	1
phasiR263-19	AT5G45200.1	4.5	-1	1	21	1495	1515	UAUUAGAGAUUUAUUGGCGAG	:: :::.::::.:.:.:.::	CUAGCCGAUAAGUUUUUGAUC	Cleavage	| Symbols: | Disease resistance protein (TIR-NBS-LRR class) family | chr5:18283967-18290332 REVERSE LENGTH=3786	1
phasiR263-19	AT5G56400.1	4.5	-1	1	21	280	300	UAUUAGAGAUUUAUUGGCGAG	.:.:...: ::::::.:.:::	UUUGUUGAGAAAUCUUUGAUA	Cleavage	| Symbols: | FBD, F-box, Skp2-like and Leucine Rich Repeat domains containing protein | chr5:22846069-22847615 REVERSE LENGTH=1368	1
phasiR263-19	AT2G21950.1	4.5	-1	1	21	456	476	UAUUAGAGAUUUAUUGGCGAG	::.: :.: .:.:::::::::	CUUGGCGACGAGUCUCUAAUA	Cleavage	| Symbols: SKIP6 | SKP1 interacting partner 6 | chr2:9353174-9354645 REVERSE LENGTH=1472	1
phasiR263-19	AT4G36050.1	4.5	-1	1	21	164	184	UAUUAGAGAUUUAUUGGCGAG	.:::::.::.:::: :.:::	UUCGCCGAUGAAUCCAUGAUA	Cleavage	| Symbols: | endonuclease/exonuclease/phosphatase family protein | chr4:17051982-17055059 REVERSE LENGTH=2289	1
phasiR263-19	AT5G13940.1	4.5	-1	1	21	1339	1359	UAUUAGAGAUUUAUUGGCGAG	.::::..::::.: : :::::	UUCGCUGAUAAGUAUAUAAUA	Cleavage	| Symbols: | aminopeptidases | chr5:4490263-4495585 REVERSE LENGTH=2430	1
phasiR263-19	AT5G27010.1	4.5	-1	1	21	1156	1176	UAUUAGAGAUUUAUUGGCGAG	::. ::::::.::.::::. :	CUUUCCAAUAGAUUUCUAGAA	Cleavage	| Symbols: | ARM repeat superfamily protein | chr5:9503315-9507569 REVERSE LENGTH=2592	1
phasiR263-19	AT5G18360.1	4.5	-1	1	21	1405	1425	UAUUAGAGAUUUAUUGGCGAG	::. :::.::..::::: :::	CUUACCAGUAGGUCUCUCAUA	Cleavage	| Symbols: | Disease resistance protein (TIR-NBS-LRR class) family | chr5:6080049-6083027 REVERSE LENGTH=2703	1
phasiR263-19	AT5G41740.1	4.5	-1	1	21	1433	1453	UAUUAGAGAUUUAUUGGCGAG	:: :::.:::.:::::: .:.	CUAGCCGAUAGAUCUCUCGUG	Cleavage	| Symbols: | Disease resistance protein (TIR-NBS-LRR class) family | chr5:16688626-16693119 FORWARD LENGTH=3644	1
phasiR263-19	AT5G41740.2	4.5	-1	1	21	1433	1453	UAUUAGAGAUUUAUUGGCGAG	:: :::.:::.:::::: .:.	CUAGCCGAUAGAUCUCUCGUG	Cleavage	| Symbols: | Disease resistance protein (TIR-NBS-LRR class) family | chr5:16688626-16693119 FORWARD LENGTH=3724	1
phasiR263-19	AT5G41750.2	4.5	-1	1	21	1537	1557	UAUUAGAGAUUUAUUGGCGAG	:: :::.:::.:::::: .:.	CUAGCCGAUAGAUCUCUCGUG	Cleavage	| Symbols: | Disease resistance protein (TIR-NBS-LRR class) family | chr5:16693909-16697928 FORWARD LENGTH=3746	1
phasiR263-19	AT5G41750.1	4.5	-1	1	21	1537	1557	UAUUAGAGAUUUAUUGGCGAG	:: :::.:::.:::::: .:.	CUAGCCGAUAGAUCUCUCGUG	Cleavage	| Symbols: | Disease resistance protein (TIR-NBS-LRR class) family | chr5:16693909-16698943 FORWARD LENGTH=4140	1
phasiR263-19	AT2G34110.1	4.5	-1	1	21	418	438	UAUUAGAGAUUUAUUGGCGAG	:::.:..:..::.:.:.::.	GUCGUCGGUGGAUUUUUGAUG	Cleavage	| Symbols: | BEST Arabidopsis thaliana protein match is: forkhead-associated (FHA) domain-containing protein (TAIR:AT1G34355.1); Has 19 Blast hits to 19 proteins in 5 species: Archae - 0; Bacteria - 0; Metazoa - 0; Fungi - 0; Plants - 19; Viruses - 0; Other Eukaryotes - 0 (source: NCBI BLink). | chr2:14392551-14403317 FORWARD LENGTH=597	1
phasiR263-19	AT3G60550.1	4.5	-1	1	21	244	264	UAUUAGAGAUUUAUUGGCGAG	:.:::.: ::::: ::.:::	AUUGCCGAGAAAUCCCUGAUA	Cleavage	| Symbols: CYCP3;2 | cyclin p3;2 | chr3:22379805-22380641 FORWARD LENGTH=734	1
phasiR263-19	AT1G06060.1	4.5	-1	1	21	1006	1026	UAUUAGAGAUUUAUUGGCGAG	.: :.:.:::::::: ::::	UUAGUCGAUAAAUCUGUAAUC	Cleavage	| Symbols: | LisH and RanBPM domains containing protein | chr1:1832943-1834861 FORWARD LENGTH=1115	2
phasiR263-19	AT1G06060.1	4.5	-1	1	21	592	612	UAUUAGAGAUUUAUUGGCGAG	:::::: ::.:. ::.:::	ACCGCCAACAAGUUGCUGAUA	Cleavage	| Symbols: | LisH and RanBPM domains containing protein | chr1:1832943-1834861 FORWARD LENGTH=1115	2
phasiR263-19	AT1G67150.3	4.5	-1	1	21	799	820	UAUUAG-AGAUUUAUUGGCGAG	: .:::.::.::::: ::::::	CCUGCCGAUGAAUCUUCUAAUA	Cleavage	| Symbols: | Plant protein of unknown function (DUF247) | chr1:25122459-25124695 FORWARD LENGTH=1315	1
phasiR263-19	AT5G39760.1	4.5	-1	1	21	1192	1212	UAUUAGAGAUUUAUUGGCGAG	:::..::::: :.:::: ::	AUCGUUAAUAACUUUCUAUUA	Translation	| Symbols: AtHB23, HB23, ZHD10 | homeobox protein 23 | chr5:15911416-15912830 FORWARD LENGTH=1415	1
phasiR263-19	AT1G67150.2	4.5	-1	1	21	924	945	UAUUAG-AGAUUUAUUGGCGAG	: .:::.::.::::: ::::::	CCUGCCGAUGAAUCUUCUAAUA	Cleavage	| Symbols: | Plant protein of unknown function (DUF247) | chr1:25122475-25124695 FORWARD LENGTH=1440	1
phasiR263-19	AT1G67150.1	4.5	-1	1	21	928	949	UAUUAG-AGAUUUAUUGGCGAG	: .:::.::.::::: ::::::	CCUGCCGAUGAAUCUUCUAAUA	Cleavage	| Symbols: | Plant protein of unknown function (DUF247) | chr1:25122459-25124695 FORWARD LENGTH=1444	1
phasiR263-19	AT2G47970.1	4.5	-1	1	21	484	504	UAUUAGAGAUUUAUUGGCGAG	::.::::.:.::::::.	UACGUCAAUGAGUCUCUAGCU	Cleavage	| Symbols: | Nuclear pore localisation protein NPL4 | chr2:19629474-19631182 FORWARD LENGTH=1502	1
phasiR263-19	AT2G47970.2	4.5	-1	1	21	484	504	UAUUAGAGAUUUAUUGGCGAG	::.::::.:.::::::.	UACGUCAAUGAGUCUCUAGCU	Cleavage	| Symbols: | Nuclear pore localisation protein NPL4 | chr2:19629474-19631138 FORWARD LENGTH=1665	1
phasiR263-19	AT1G32500.1	4.5	-1	1	21	389	409	UAUUAGAGAUUUAUUGGCGAG	.:: ::.::: ::::.::::	UUCACCGAUACAUCUUUAAUC	Translation	| Symbols: ATNAP6, NAP6 | non-intrinsic ABC protein 6 | chr1:11749823-11752106 REVERSE LENGTH=1808	1
phasiR263-19	AT3G07320.1	4.5	-1	1	21	1768	1788	UAUUAGAGAUUUAUUGGCGAG	:::::::: ..::::: ::.	AUCGCCAAUCGGUCUCUUAUG	Cleavage	| Symbols: | O-Glycosyl hydrolases family 17 protein | chr3:2332022-2334074 REVERSE LENGTH=1834	1
phasiR263-19	AT3G62520.1	4.5	-1	1	21	673	693	UAUUAGAGAUUUAUUGGCGAG	:::::::: :.:.:.::: :	AUCGCCAAUCAGUUUUUAAGA	Cleavage	| Symbols: | transposable element gene | chr3:23125124-23127241 FORWARD LENGTH=2118	1
phasiR263-19	AT4G27597.1	4.5	-1	1	21	673	693	UAUUAGAGAUUUAUUGGCGAG	:::::::: :.:.:.::: :	AUCGCCAAUCAGUUUUUAAGA	Cleavage	| Symbols: | transposable element gene | chr4:13778759-13780954 FORWARD LENGTH=2196	1
phasiR263-19	AT2G04200.1	4.5	-1	1	21	1419	1439	UAUUAGAGAUUUAUUGGCGAG	::::.:::::.:: .::: :	GUCGCUAAUAAGUCGUUAAAA	Cleavage	| Symbols: | transposable element gene | chr2:1432567-1434934 FORWARD LENGTH=2368	1
phasiR263-19	AT5G41360.1	4.5	-1	1	21	1762	1782	UAUUAGAGAUUUAUUGGCGAG	::: .:.:::.:.:.:::	AGAGCCUGUGAAUUUUUGAUA	Cleavage	| Symbols: XPB2, ATXPB2 | homolog of Xeroderma pigmentosum complementation group B 2 | chr5:16544340-16549280 FORWARD LENGTH=2694	2
phasiR263-19	AT4G18750.1	4.5	-1	1	21	1432	1452	UAUUAGAGAUUUAUUGGCGAG	:::::::.:: ::::::	UACGCCAAUGAAGCUCUAAGC	Cleavage	| Symbols: DOT4 | Pentatricopeptide repeat (PPR) superfamily protein | chr4:10304850-10307570 FORWARD LENGTH=2721	1
phasiR263-19	AT4G24680.1	4.5	-1	1	21	3286	3306	UAUUAGAGAUUUAUUGGCGAG	:::.::.:::: ::::.::	AUCGUCAGUAAAAAUCUAGUA	Cleavage	| Symbols: MOS1 | modifier of snc1 | chr4:12732678-12740051 FORWARD LENGTH=4763	1
phasiR263-19	AT5G32112.1	4.5	-1	1	21	482	502	UAUUAGAGAUUUAUUGGCGAG	.: :....:::::::::: ::	UUAGUUGGUAAAUCUCUAUUA	Cleavage	| Symbols: | transposable element gene | chr5:11441810-11442856 FORWARD LENGTH=1047	1
phasiR263-19	AT3G28070.2	4.5	-1	1	21	213	233	UAUUAGAGAUUUAUUGGCGAG	.:: :.:: :..:.:::::::	UUCACUAACAGGUUUCUAAUA	Cleavage	| Symbols: | nodulin MtN21 /EamA-like transporter family protein | chr3:10447947-10450965 FORWARD LENGTH=1337	1
phasiR263-19	AT4G01370.1	4.5	-1	1	21	1326	1346	UAUUAGAGAUUUAUUGGCGAG	.:.:..: ::::::::.:::	UUUGUUAUCAAAUCUCUGAUA	Cleavage	| Symbols: ATMPK4, MPK4 | MAP kinase 4 | chr4:567095-569088 FORWARD LENGTH=1454	1
phasiR263-19	AT5G36230.1	4.5	-1	1	21	1470	1490	UAUUAGAGAUUUAUUGGCGAG	.:.: ::::::.: :.:.:::	UUUGGCAAUAAGUAUUUGAUA	Cleavage	| Symbols: | ARM repeat superfamily protein | chr5:14273384-14277026 FORWARD LENGTH=1624	1
phasiR263-19	AT5G38350.1	4.5	-1	1	21	928	948	UAUUAGAGAUUUAUUGGCGAG	.: :::.: :::::::: :::	UUAGCCGAGAAAUCUCUCAUA	Cleavage	| Symbols: | Disease resistance protein (NBS-LRR class) family | chr5:15328659-15331528 FORWARD LENGTH=2502	1
phasiR263-19	AT2G22950.1	4.5	-1	1	21	1493	1513	UAUUAGAGAUUUAUUGGCGAG	.:: :::.: .::.:.:::::	UUCUCCAGUUGAUUUUUAAUA	Cleavage	| Symbols: | Cation transporter/ E1-E2 ATPase family protein | chr2:9766127-9769766 FORWARD LENGTH=3048	1
phasiR263-19	AT1G63860.2	4.5	-1	1	21	1318	1338	UAUUAGAGAUUUAUUGGCGAG	::.: ::::.:::::: :::	CUUGAGAAUAGAUCUCUCAUA	Cleavage	| Symbols: | Disease resistance protein (TIR-NBS-LRR class) family | chr1:23701485-23706005 REVERSE LENGTH=3287	1
phasiR263-19	AT1G63860.1	4.5	-1	1	21	1318	1338	UAUUAGAGAUUUAUUGGCGAG	::.: ::::.:::::: :::	CUUGAGAAUAGAUCUCUCAUA	Cleavage	| Symbols: | Disease resistance protein (TIR-NBS-LRR class) family | chr1:23701484-23706005 REVERSE LENGTH=3451	1
phasiR263-19	AT5G04930.1	4.5	-1	1	21	3976	3996	UAUUAGAGAUUUAUUGGCGAG	.:::::: ::.:.::::.:.	UUCGCCAUCAAGUUUCUAGUG	Cleavage	| Symbols: ALA1 | aminophospholipid ATPase 1 | chr5:1444870-1449817 FORWARD LENGTH=4365	1
phasiR263-19	AT3G25510.1	4.5	-1	1	21	1453	1473	UAUUAGAGAUUUAUUGGCGAG	.: :::.: :::::::: :::	UUAGCCGAAAAAUCUCUCAUA	Cleavage	| Symbols: | disease resistance protein (TIR-NBS-LRR class), putative | chr3:9260838-9268797 REVERSE LENGTH=5946	1
phasiR263-9	AT1G51420.1	4.5	-1	1	21	1125	1145	AAAUCUCCGGUCUGUUUCCGU	:.::.:.:::::.::.:::	AUGGGAGCAGACUGGGGAUGA	Cleavage	| Symbols: ATSPP1, SPP1 | sucrose-phosphatase 1 | chr1:19064768-19066704 REVERSE LENGTH=1356	1
phasiR263-9	AT5G16910.1	4.5	-1	1	21	741	761	AAAUCUCCGGUCUGUUUCCGU	.::: : ::. :::.:::::	UUGGACAAAGGACGGGGAUUU	Translation	| Symbols: ATCSLD2, CSLD2 | cellulose-synthase like D2 | chr5:5561679-5565580 FORWARD LENGTH=3728	2
phasiR263-9	AT3G02220.1	4.5	-1	1	21	177	197	AAAUCUCCGGUCUGUUUCCGU	::::::.. :.: ::::::::	ACGGAAGUCGGCGGGAGAUUU	Cleavage	| Symbols: | unknown protein; CONTAINS InterPro DOMAIN/s: Protein of unknown function DUF2039 (InterPro:IPR019351); Has 215 Blast hits to 215 proteins in 94 species: Archae - 2; Bacteria - 2; Metazoa - 125; Fungi - 4; Plants - 38; Viruses - 0; Other Eukaryotes - 44 (source: NCBI BLink). | chr3:412069-413634 REVERSE LENGTH=923	1
phasiR263-9	AT1G72620.1	4.5	-1	1	21	602	622	AAAUCUCCGGUCUGUUUCCGU	.::::.:.. :.::::::::	GCGGAGAUGUAUCGGAGAUUC	Cleavage	| Symbols: | alpha/beta-Hydrolases superfamily protein | chr1:27341079-27342455 FORWARD LENGTH=1062	1
phasiR263-9	AT5G43440.1	4.5	-1	1	21	945	965	AAAUCUCCGGUCUGUUUCCGU	:: ::.:..::::: .:::::	ACAGAGAUGGACCGCGGAUUU	Cleavage	| Symbols: | 2-oxoglutarate (2OG) and Fe(II)-dependent oxygenase superfamily protein | chr5:17455233-17456657 REVERSE LENGTH=1270	1
phasiR263-9	AT5G43440.2	4.5	-1	1	21	989	1009	AAAUCUCCGGUCUGUUUCCGU	:: ::.:..::::: .:::::	ACAGAGAUGGACCGCGGAUUU	Cleavage	| Symbols: | 2-oxoglutarate (2OG) and Fe(II)-dependent oxygenase superfamily protein | chr5:17455250-17456622 REVERSE LENGTH=1297	1
phasiR263-9	AT1G02400.1	4.5	-1	1	21	810	830	AAAUCUCCGGUCUGUUUCCGU	::: :.:..:::. :::::::	ACGUAGAUGGACUUGAGAUUU	Cleavage	| Symbols: ATGA2OX4, ATGA2OX6, DTA1, GA2OX6 | gibberellin 2-oxidase 6 | chr1:486801-489577 FORWARD LENGTH=1339	1
phasiR263-9	AT2G30010.1	4.5	-1	1	21	809	829	AAAUCUCCGGUCUGUUUCCGU	:.:::.::::.. :::::: :	AUGGAGACAGGUGGGAGAUAU	Cleavage	| Symbols: TBL45 | TRICHOME BIREFRINGENCE-LIKE 45 | chr2:12805724-12809386 FORWARD LENGTH=1466	1
phasiR263-9	AT1G11740.1	4.5	-1	1	21	558	578	AAAUCUCCGGUCUGUUUCCGU	:.::::::. . .::::::::	AUGGAAACGCGGUGGAGAUUU	Translation	| Symbols: | ankyrin repeat family protein | chr1:3963054-3966824 REVERSE LENGTH=2198	1
phasiR263-9	AT1G17500.1	4.5	-1	1	21	3717	3737	AAAUCUCCGGUCUGUUUCCGU	:.:::...::.:.: .:::::	AUGGAGGUAGGCUGUGGAUUU	Cleavage	| Symbols: | ATPase E1-E2 type family protein / haloacid dehalogenase-like hydrolase family protein | chr1:6018757-6023503 FORWARD LENGTH=3953	1
phasiR263-9	AT1G05150.1	4.5	-1	1	21	2382	2402	AAAUCUCCGGUCUGUUUCCGU	:: ::::..::.:::::	GACGAUCCAGAUUGGGGAUUU	Cleavage	| Symbols: | Calcium-binding tetratricopeptide family protein | chr1:1484067-1486960 REVERSE LENGTH=2894	2
phasiR263-9	AT3G49550.1	4.5	-1	1	21	536	556	AAAUCUCCGGUCUGUUUCCGU	..:::.:..:: .:::::::	GUGGAGAUGGAAUGGAGAUUA	Translation	| Symbols: | unknown protein; FUNCTIONS IN: molecular_function unknown; INVOLVED IN: biological_process unknown; LOCATED IN: endomembrane system; BEST Arabidopsis thaliana protein match is: unknown protein (TAIR:AT5G24610.1); Has 55 Blast hits to 55 proteins in 14 species: Archae - 0; Bacteria - 0; Metazoa - 0; Fungi - 0; Plants - 55; Viruses - 0; Other Eukaryotes - 0 (source: NCBI BLink). | chr3…	1
phasiR263-9	AT3G02840.1	4.5	-1	1	21	237	257	AAAUCUCCGGUCUGUUUCCGU	..:::.:.: ..::::::::	GUGGAGAUAAGUCGGAGAUUG	Cleavage	| Symbols: | ARM repeat superfamily protein | chr3:618409-619686 FORWARD LENGTH=1278	1
phasiR263-9	AT1G68070.1	4.5	-1	1	21	478	499	AAAUCUCC-GGUCUGUUUCCGU	:::.:::::: ::::::::	CUAGAAGCAGACCUGGAGAUUU	Cleavage	| Symbols: | Zinc finger, C3HC4 type (RING finger) family protein | chr1:25515232-25516868 REVERSE LENGTH=1313	1
phasiR263-9	AT2G05350.1	4.5	-1	1	21	1161	1181	AAAUCUCCGGUCUGUUUCCGU	:::..::: ::::::.:::	UCGGGGACACUCCGGAGGUUU	Translation	| Symbols: | unknown protein; Has 22 Blast hits to 16 proteins in 5 species: Archae - 0; Bacteria - 0; Metazoa - 0; Fungi - 0; Plants - 22; Viruses - 0; Other Eukaryotes - 0 (source: NCBI BLink). | chr2:1949614-1954740 FORWARD LENGTH=1510	1
phasiR263-9	AT2G44770.1	4.5	-1	1	21	765	785	AAAUCUCCGGUCUGUUUCCGU	::::::::...::.:::	GAGGAAACAGGUUGGGGAUCG	Cleavage	| Symbols: | ELMO/CED-12 family protein | chr2:18457322-18460383 FORWARD LENGTH=1607	1
phasiR263-9	AT4G00370.1	4.5	-1	1	21	4	24	AAAUCUCCGGUCUGUUUCCGU	:.: .:::::: :::::.::	AUGAGAACAGAACGGAGGUUC	Translation	| Symbols: ANTR2, PHT4;4 | Major facilitator superfamily protein | chr4:162897-166357 REVERSE LENGTH=2128	1
phasiR263-9	AT1G04810.1	4.5	-1	1	21	506	526	AAAUCUCCGGUCUGUUUCCGU	..:::::. :::: ::::::	GUGGAAAUUGACCCGAGAUUG	Cleavage	| Symbols: | 26S proteasome regulatory complex, non-ATPase subcomplex, Rpn2/Psmd1 subunit | chr1:1350180-1355442 FORWARD LENGTH=3311	1
phasiR263-9	AT2G41220.1	4.5	-1	1	21	2177	2197	AAAUCUCCGGUCUGUUUCCGU	..:::::.: :..::::.::	GUGGAAAUAUAUUGGAGGUUG	Cleavage	| Symbols: GLU2 | glutamate synthase 2 | chr2:17177664-17188751 FORWARD LENGTH=5523	1
phasiR263-9	AT1G47920.1	4.5	-1	1	21	987	1007	AAAUCUCCGGUCUGUUUCCGU	.: ::::::::. ::: ::::	GCUGAAACAGAUGGGACAUUU	Cleavage	| Symbols: | RNI-like superfamily protein | chr1:17661095-17662394 FORWARD LENGTH=1140	1
phasiR263-9	AT2G32390.2	4.5	-1	1	21	2199	2219	AAAUCUCCGGUCUGUUUCCGU	:: ..::::.:.::.:::::	ACUCGGACAGGCUGGGGAUUU	Cleavage	| Symbols: ATGLR3.5, GLR3.5, GLR6 | glutamate receptor 3.5 | chr2:13748468-13751757 REVERSE LENGTH=2696	1
phasiR263-9	AT2G32390.3	4.5	-1	1	21	2225	2245	AAAUCUCCGGUCUGUUUCCGU	:: ..::::.:.::.:::::	ACUCGGACAGGCUGGGGAUUU	Cleavage	| Symbols: GLR3.5 | glutamate receptor 3.5 | chr2:13748441-13751933 REVERSE LENGTH=2749	1
phasiR263-9	AT2G32390.1	4.5	-1	1	21	2357	2377	AAAUCUCCGGUCUGUUUCCGU	:: ..::::.:.::.:::::	ACUCGGACAGGCUGGGGAUUU	Cleavage	| Symbols: ATGLR3.5, GLR3.5, GLR6 | glutamate receptor 3.5 | chr2:13748468-13751923 REVERSE LENGTH=2854	1
phasiR263-9	AT4G06630.1	4.5	-1	1	21	966	985	AAAUCUCCGGUCUGUUUCCGU	:::::.::::. ::.:::::	UCGGAAGCAGAU-GGGGAUUU	Cleavage	| Symbols: | transposable element gene | chr4:3754366-3757659 FORWARD LENGTH=3294	1
phasiR263-9	AT1G51650.1	4.5	-1	1	21	49	69	AAAUCUCCGGUCUGUUUCCGU	: ::::. :::.:::::::	AAGGAAGAAGAUCGGAGAUGG	Cleavage	| Symbols: | ATP synthase epsilon chain, mitochondrial | chr1:19152615-19153929 FORWARD LENGTH=566	1
phasiR263-9	AT5G51195.1	4.5	-1	1	21	611	631	AAAUCUCCGGUCUGUUUCCGU	.::.::::.:::::::	GUUUGAAUAGACUGGAGAUUC	Cleavage	| Symbols: | unknown protein; BEST Arabidopsis thaliana protein match is: unknown protein (TAIR:AT3G47920.1); Has 30201 Blast hits to 17322 proteins in 780 species: Archae - 12; Bacteria - 1396; Metazoa - 17338; Fungi - 3422; Plants - 5037; Viruses - 0; Other Eukaryotes - 2996 (source: NCBI BLink). | chr5:20803106-20804268 REVERSE LENGTH=804	1
phasiR263-9	AT1G32190.2	4.5	-1	1	21	1573	1592	AAAUCUCCGGUCUGUUUCCGU	:.::::: ::::.: ::::::	AUGGAAAGAGACUG-AGAUUU	Cleavage	| Symbols: | alpha/beta-Hydrolases superfamily protein | chr1:11592955-11595982 REVERSE LENGTH=1619	1
phasiR263-1	AT5G17890.1	4.5	-1	1	21	359	379	AGAAGAUCGGCAUCACUACGU	::::.:::.: :: .::::::	ACGUGGUGGUUCCAGUCUUCU	Translation	| Symbols: CHS3, DAR4 | DA1-related protein 4 | chr5:5916970-5923355 FORWARD LENGTH=5082	1
phasiR263-1	AT1G68290.1	4.5	-1	1	21	70	90	AGAAGAUCGGCAUCACUACGU	:.::::::::: .:::: ::	AUGUAGUGAUGAUGAUCAUCA	Translation	| Symbols: ENDO 2 | endonuclease 2 | chr1:25596671-25598438 FORWARD LENGTH=1094	1
phasiR263-1	AT1G02390.1	4.5	-1	1	21	382	403	AGAAGAUCGGCAUCACUA-CGU	::: :.:::::::.:: :::::	ACGAUGGUGAUGCUGAGCUUCU	Cleavage	| Symbols: ATGPAT2, GPAT2 | glycerol-3-phosphate acyltransferase 2 | chr1:480852-483292 FORWARD LENGTH=1791	1
phasiR263-1	AT4G05526.1	4.5	-1	1	21	2736	2756	AGAAGAUCGGCAUCACUACGU	::: :::::: :.:::.:::	ACGAAGUGAUUCUGAUUUUCC	Translation	| Symbols: | transposable element gene | chr4:2811266-2814539 FORWARD LENGTH=3274	1
phasiR263-1	AT5G11230.1	4.5	-1	1	21	62	82	AGAAGAUCGGCAUCACUACGU	:::::: ::: . ::::::::	ACGUAGCGAUAUGGAUCUUCU	Translation	| Symbols: | Nucleotide-sugar transporter family protein | chr5:3580562-3581617 FORWARD LENGTH=1056	1
phasiR263-1	AT4G16890.1	4.5	-1	1	21	1039	1059	AGAAGAUCGGCAUCACUACGU	::: :: :::::::::: ::	ACGAUGUUAUGCCGAUCUGCU	Cleavage	| Symbols: SNC1, BAL | disease resistance protein (TIR-NBS-LRR class), putative | chr4:9500506-9505455 REVERSE LENGTH=3906	2
phasiR263-1	AT1G25260.1	4.5	-1	1	21	397	417	AGAAGAUCGGCAUCACUACGU	:::.::::: :.:. :::::	UCGUGGUGAUACUGGACUUCU	Translation	| Symbols: | Ribosomal protein L10 family protein | chr1:8853959-8855872 REVERSE LENGTH=1018	1
phasiR263-1	AT2G25590.1	4.5	-1	1	21	831	852	AGAAGA-UCGGCAUCACUACGU	::::::::::.:: :::::	UAGUAGUGAUGCUGAAUCUUCA	Cleavage	| Symbols: | Plant Tudor-like protein | chr2:10890903-10893772 FORWARD LENGTH=1312	1
phasiR263-1	AT5G48340.2	4.5	-1	1	21	1621	1641	AGAAGAUCGGCAUCACUACGU	:::.:::::: .:: :::.:	UCGUGGUGAUGAUGAGCUUUU	Translation	| Symbols: | unknown protein; FUNCTIONS IN: molecular_function unknown; INVOLVED IN: biological_process unknown; LOCATED IN: cellular_component unknown; EXPRESSED IN: 24 plant structures; EXPRESSED DURING: 14 growth stages. | chr5:19590436-19592949 FORWARD LENGTH=2140	1
phasiR263-1	AT5G48340.1	4.5	-1	1	21	1584	1604	AGAAGAUCGGCAUCACUACGU	:::.:::::: .:: :::.:	UCGUGGUGAUGAUGAGCUUUU	Translation	| Symbols: | unknown protein; Has 1807 Blast hits to 1807 proteins in 277 species: Archae - 0; Bacteria - 0; Metazoa - 736; Fungi - 347; Plants - 385; Viruses - 0; Other Eukaryotes - 339 (source: NCBI BLink). | chr5:19590473-19593000 FORWARD LENGTH=2156	1
phasiR263-1	AT1G36080.1	4.5	-1	1	21	561	581	AGAAGAUCGGCAUCACUACGU	.: :.:::::: .:::::::	GCAUGGUGAUGAUGAUCUUCA	Translation	| Symbols: | transposable element gene | chr1:13483143-13485572 FORWARD LENGTH=2430	1
phasiR263-1	AT5G41310.1	4.5	-1	1	21	828	848	AGAAGAUCGGCAUCACUACGU	.:::::: ::::.:: :::.	GCGUAGUAAUGCUGAACUUUC	Cleavage	| Symbols: | P-loop nucleoside triphosphate hydrolases superfamily protein with CH (Calponin Homology) domain | chr5:16516634-16522392 REVERSE LENGTH=2886	1
phasiR263-1	AT2G21460.1	4.5	-1	1	21	3934	3954	AGAAGAUCGGCAUCACUACGU	.: ::::::: :.:.:::::	GCUUAGUGAUUCUGGUCUUCC	Translation	| Symbols: | transposable element gene | chr2:9188338-9194491 REVERSE LENGTH=6154	1
phasiR263-1	AT3G55020.1	4.5	-1	1	21	124	144	AGAAGAUCGGCAUCACUACGU	.::::: ::: . ::::::::	GCGUAGAGAUUUGGAUCUUCU	Translation	| Symbols: | Ypt/Rab-GAP domain of gyp1p superfamily protein | chr3:20388869-20394911 REVERSE LENGTH=2941	1
phasiR263-1	AT1G72930.1	4.5	-1	1	21	311	331	AGAAGAUCGGCAUCACUACGU	:::::::: :::::::	UCACCGUGAUGCCCAUCUUCU	Cleavage	| Symbols: TIR | toll/interleukin-1 receptor-like | chr1:27439452-27440464 FORWARD LENGTH=872	1
phasiR263-1	AT1G72930.2	4.5	-1	1	21	311	331	AGAAGAUCGGCAUCACUACGU	:::::::: :::::::	UCACCGUGAUGCCCAUCUUCU	Cleavage	| Symbols: TIR | toll/interleukin-1 receptor-like | chr1:27439452-27440464 FORWARD LENGTH=915	1
phasiR263-1	AT1G72920.1	4.5	-1	1	21	306	326	AGAAGAUCGGCAUCACUACGU	:::::::: :::::::	UCACCGUGAUGCCUAUCUUCU	Cleavage	| Symbols: | Toll-Interleukin-Resistance (TIR) domain family protein | chr1:27437928-27439091 FORWARD LENGTH=1070	1
phasiR263-1	AT1G72900.1	4.5	-1	1	21	314	334	AGAAGAUCGGCAUCACUACGU	:::::::: :::::::	UCACCGUGAUGCCUAUCUUCU	Cleavage	| Symbols: | Toll-Interleukin-Resistance (TIR) domain-containing protein | chr1:27432195-27433782 FORWARD LENGTH=1363	1
phasiR263-1	AT1G72910.1	4.5	-1	1	21	307	327	AGAAGAUCGGCAUCACUACGU	:::::::: :::::::	UCACCGUGAUGCCCAUCUUCU	Cleavage	| Symbols: | Toll-Interleukin-Resistance (TIR) domain-containing protein | chr1:27435614-27437144 FORWARD LENGTH=1420	1
phasiR263-1	AT1G72940.1	4.5	-1	1	21	327	347	AGAAGAUCGGCAUCACUACGU	:::::::: :::::::	UCACCGUGAUGCCUAUCUUCU	Cleavage	| Symbols: | Toll-Interleukin-Resistance (TIR) domain-containing protein | chr1:27442238-27443856 FORWARD LENGTH=1525	1
phasiR263-1	AT1G13960.1	4.5	-1	1	21	1221	1240	AGAAGAUCGGCAUCACUACGU	::: ::::: :..::::::::	ACG-AGUGAAGUUGAUCUUCU	Cleavage	| Symbols: WRKY4 | WRKY DNA-binding protein 4 | chr1:4776605-4779400 FORWARD LENGTH=1919	1
phasiR263-1	AT1G13960.2	4.5	-1	1	21	1282	1301	AGAAGAUCGGCAUCACUACGU	::: ::::: :..::::::::	ACG-AGUGAAGUUGAUCUUCU	Cleavage	| Symbols: WRKY4 | WRKY DNA-binding protein 4 | chr1:4776463-4779350 FORWARD LENGTH=1930	1
phasiR263-1	AT4G19925.1	4.5	-1	1	21	311	331	AGAAGAUCGGCAUCACUACGU	: :.::::: :: :::::::	UCAUGGUGAUCCCCAUCUUCU	Translation	| Symbols: | Toll-Interleukin-Resistance (TIR) domain family protein | chr4:10799875-10800726 REVERSE LENGTH=750	1
phasiR263-1	AT4G30850.1	4.5	-1	1	21	1181	1201	AGAAGAUCGGCAUCACUACGU	: ::::: :::: .::::::	UCAUAGUGUUGCCAGUCUUCU	Cleavage	| Symbols: HHP2 | heptahelical transmembrane protein2 | chr4:15020415-15022445 REVERSE LENGTH=1369	1
phasiR263-1	AT4G28960.1	4.5	-1	1	21	261	281	AGAAGAUCGGCAUCACUACGU	:.:::::: .:::::::	GGAUGGUGAUGAUGAUCUUCA	Translation	| Symbols: | transposable element gene | chr4:14280528-14282864 FORWARD LENGTH=1482	1
phasiR263-1	AT1G23850.1	4.5	-1	1	21	1008	1028	AGAAGAUCGGCAUCACUACGU	::::::::.:.: ::::	UCCAAGUGAUGCUGGUGUUCU	Cleavage	| Symbols: | unknown protein; BEST Arabidopsis thaliana protein match is: unknown protein (TAIR:AT1G23840.1); Has 47 Blast hits to 40 proteins in 5 species: Archae - 0; Bacteria - 0; Metazoa - 0; Fungi - 0; Plants - 47; Viruses - 0; Other Eukaryotes - 0 (source: NCBI BLink). | chr1:8425739-8427235 REVERSE LENGTH=1497	1
phasiR263-1	AT4G30850.2	4.5	-1	1	21	1181	1201	AGAAGAUCGGCAUCACUACGU	: ::::: :::: .::::::	UCAUAGUGUUGCCAGUCUUCU	Cleavage	| Symbols: HHP2 | heptahelical transmembrane protein2 | chr4:15020182-15022445 REVERSE LENGTH=1521	1
phasiR263-1	AT5G22320.1	4.5	-1	1	21	1525	1545	AGAAGAUCGGCAUCACUACGU	::::.: .:::::::::	AGAAAGUGGUUUCGAUCUUCU	Translation	| Symbols: | Leucine-rich repeat (LRR) family protein | chr5:7388004-7390485 REVERSE LENGTH=1589	1
phasiR263-1	AT5G22320.2	4.5	-1	1	21	1512	1532	AGAAGAUCGGCAUCACUACGU	::::.: .:::::::::	AGAAAGUGGUUUCGAUCUUCU	Translation	| Symbols: | Leucine-rich repeat (LRR) family protein | chr5:7387985-7390520 REVERSE LENGTH=1595	1
phasiR263-1	AT2G23710.1	4.5	-1	1	21	357	377	AGAAGAUCGGCAUCACUACGU	:.:::::: .:::::::	GGAUGGUGAUGAUGAUCUUCA	Translation	| Symbols: | transposable element gene | chr2:10085907-10088039 FORWARD LENGTH=1779	1
phasiR263-1	AT5G44415.1	4.5	-1	1	21	357	377	AGAAGAUCGGCAUCACUACGU	:.:::::: .:::::::	GGAUGGUGAUGAUGAUCUUCA	Translation	| Symbols: | transposable element gene | chr5:17893946-17896375 FORWARD LENGTH=1836	1
phasiR263-1	AT1G23930.1	4.5	-1	1	21	294	314	AGAAGAUCGGCAUCACUACGU	:.:::::: .:::::::	GGAUGGUGAUGAUGAUCUUCA	Translation	| Symbols: | transposable element gene | chr1:8459082-8461460 REVERSE LENGTH=1950	1
phasiR263-1	AT5G27350.1	4.5	-1	1	21	650	670	AGAAGAUCGGCAUCACUACGU	: :::::: :::.:: ::::	AAGUAGUGUUGCUGAACUUCG	Cleavage	| Symbols: SFP1 | Major facilitator superfamily protein | chr5:9648667-9654426 FORWARD LENGTH=1966	1
phasiR263-1	AT4G09370.1	4.5	-1	1	21	357	377	AGAAGAUCGGCAUCACUACGU	:.:::::: .:::::::	GGAUGGUGAUGAUGAUCUUCA	Translation	| Symbols: | transposable element gene | chr4:5943640-5946070 FORWARD LENGTH=2001	1
phasiR263-1	AT3G61420.1	4.5	-1	1	21	262	282	AGAAGAUCGGCAUCACUACGU	..: ::::::::.: ::::.	GUGAAGUGAUGCUGCUCUUUG	Cleavage	| Symbols: | BSD domain (BTF2-like transcription factors, Synapse-associated proteins and DOS2-like proteins) | chr3:22727040-22731954 REVERSE LENGTH=2129	1
phasiR263-1	AT2G41140.1	4.5	-1	1	21	46	66	AGAAGAUCGGCAUCACUACGU	:: :::::: .:::: ::::	UCGGAGUGAUAUCGAUAUUCU	Translation	| Symbols: CRK1, ATCRK1, ATCBK3 | CDPK-related kinase 1 | chr2:17150387-17153690 FORWARD LENGTH=2148	1
phasiR263-1	AT1G07520.1	4.5	-1	1	21	90	110	AGAAGAUCGGCAUCACUACGU	::::::: ..:::::::	UUCUAGUGAUUUUGAUCUUCG	Translation	| Symbols: | GRAS family transcription factor | chr1:2309564-2311805 REVERSE LENGTH=2242	1
phasiR263-1	AT5G37510.2	4.5	-1	1	21	1325	1345	AGAAGAUCGGCAUCACUACGU	::. ::::::.::::::	UGGUGUUGAUGCUGAUCUUAG	Cleavage	| Symbols: EMB1467, CI76 | NADH-ubiquinone dehydrogenase, mitochondrial, putative | chr5:14897410-14900647 FORWARD LENGTH=2527	1
phasiR263-1	AT5G37510.1	4.5	-1	1	21	1325	1345	AGAAGAUCGGCAUCACUACGU	::. ::::::.::::::	UGGUGUUGAUGCUGAUCUUAG	Cleavage	| Symbols: EMB1467, CI76 | NADH-ubiquinone dehydrogenase, mitochondrial, putative | chr5:14897410-14900657 FORWARD LENGTH=2623	1
phasiR263-1	AT1G14460.1	4.5	-1	1	21	1290	1310	AGAAGAUCGGCAUCACUACGU	:::::::: .::::::.	GUAUAGUGAUGAUGAUCUUUC	Translation	| Symbols: | AAA-type ATPase family protein | chr1:4948748-4952927 REVERSE LENGTH=3742	1
phasiR263-1	AT3G05040.1	4.5	-1	1	21	3258	3278	AGAAGAUCGGCAUCACUACGU	.::.::: ::..: ::::::	UUGUGGUGUUGUUGUUCUUCU	Cleavage	| Symbols: HST, HST1 | ARM repeat superfamily protein | chr3:1401271-1408197 REVERSE LENGTH=3919	1
phasiR263-1	AT5G47010.1	4.5	-1	1	21	1911	1931	AGAAGAUCGGCAUCACUACGU	:.::: :::.:::::::	UGUUGGUGCUGCUGAUCUUCG	Cleavage	| Symbols: UPF1, LBA1, ATUPF1 | RNA helicase, putative | chr5:19072009-19079334 FORWARD LENGTH=4243	1
phasiR263-1	AT5G30428.1	4.5	-1	1	21	28	48	AGAAGAUCGGCAUCACUACGU	: ::::::: ::.:. .::::	AAGUAGUGAAGCUGGAUUUCU	Cleavage	| Symbols: | transposable element gene | chr5:11374055-11374642 FORWARD LENGTH=588	1
phasiR263-1	AT3G46668.1	4.5	-1	1	21	169	189	AGAAGAUCGGCAUCACUACGU	.: ::: ::: :.:.::::::	GCUUAGAGAUUCUGGUCUUCU	Translation	| Symbols: | other RNA | chr3:17191668-17195280 FORWARD LENGTH=621	1
phasiR263-1	AT3G60180.2	4.5	-1	1	21	193	213	AGAAGAUCGGCAUCACUACGU	::::: :: .::::::::	UUUUAGUGCUGGUGAUCUUCU	Translation	| Symbols: | P-loop containing nucleoside triphosphate hydrolases superfamily protein | chr3:22242740-22244061 REVERSE LENGTH=702	1
phasiR263-1	AT3G60180.1	4.5	-1	1	21	193	213	AGAAGAUCGGCAUCACUACGU	::::: :: .::::::::	UUUUAGUGCUGGUGAUCUUCU	Translation	| Symbols: | P-loop containing nucleoside triphosphate hydrolases superfamily protein | chr3:22242504-22244061 REVERSE LENGTH=850	1
phasiR263-1	AT5G46020.1	4.5	-1	1	21	293	313	AGAAGAUCGGCAUCACUACGU	::::: :::.::: ::::	CUCUAGUGCUGCUGAUAUUCU	Cleavage	| Symbols: | CONTAINS InterPro DOMAIN/s: Casein kinase substrate, phosphoprotein PP28 (InterPro:IPR019380); Has 30201 Blast hits to 17322 proteins in 780 species: Archae - 12; Bacteria - 1396; Metazoa - 17338; Fungi - 3422; Plants - 5037; Viruses - 0; Other Eukaryotes - 2996 (source: NCBI BLink). | chr5:18662846-18664874 REVERSE LENGTH=969	1
phasiR263-1	AT3G50410.1	4.5	-1	1	21	942	962	AGAAGAUCGGCAUCACUACGU	:.::::::..::::: .:	UAUUGGUGAUGUUGAUCUCUU	Cleavage	| Symbols: OBP1 | OBF binding protein 1 | chr3:18709748-18710760 FORWARD LENGTH=1013	1
phasiR263-1	AT3G57750.2	4.5	-1	1	21	778	798	AGAAGAUCGGCAUCACUACGU	..:: ::::::..:.:.:: :	GUGUUGUGAUGUUGGUUUUGU	Cleavage	| Symbols: | Protein kinase superfamily protein | chr3:21393979-21395244 FORWARD LENGTH=1216	1
phasiR263-1	AT3G57750.1	4.5	-1	1	21	733	753	AGAAGAUCGGCAUCACUACGU	..:: ::::::..:.:.:: :	GUGUUGUGAUGUUGGUUUUGU	Cleavage	| Symbols: | Protein kinase superfamily protein | chr3:21394024-21395288 FORWARD LENGTH=1265	1
phasiR263-1	AT4G11320.1	4.5	-1	1	21	493	513	AGAAGAUCGGCAUCACUACGU	:::::::: .::: ::::	GACUAGUGAUGGUGAUGUUCU	Translation	| Symbols: | Papain family cysteine protease | chr4:6887254-6889059 FORWARD LENGTH=1430	2
phasiR263-1	AT4G11320.1	4.5	-1	1	21	96	116	AGAAGAUCGGCAUCACUACGU	:: ::::.::::::::	AAUCAGCCAUGCUGAUCUUCU	Cleavage	| Symbols: | Papain family cysteine protease | chr4:6887254-6889059 FORWARD LENGTH=1430	2
phasiR263-1	AT1G18740.1	4.5	-1	1	21	1497	1517	AGAAGAUCGGCAUCACUACGU	::::::: :.: ::::::	UGAUAGUGAUUCUGUUCUUCU	Translation	| Symbols: | Protein of unknown function (DUF793) | chr1:6463922-6465476 FORWARD LENGTH=1555	1
phasiR263-1	AT5G53930.1	4.5	-1	1	21	396	416	AGAAGAUCGGCAUCACUACGU	:::::::: .:::: :::	UGAUAGUGAUGAUGAUCGUCU	Translation	| Symbols: | unknown protein; LOCATED IN: chloroplast; Has 1807 Blast hits to 1807 proteins in 277 species: Archae - 0; Bacteria - 0; Metazoa - 736; Fungi - 347; Plants - 385; Viruses - 0; Other Eukaryotes - 339 (source: NCBI BLink). | chr5:21894232-21896427 REVERSE LENGTH=1889	1
phasiR263-1	AT2G11700.1	4.5	-1	1	21	774	794	AGAAGAUCGGCAUCACUACGU	: ::::::: ::.:. .::::	AAGUAGUGAAGCUGGAUUUCU	Cleavage	| Symbols: | transposable element gene | chr2:4694285-4696325 FORWARD LENGTH=2041	1
phasiR263-1	AT5G60100.1	4.5	-1	1	21	873	893	AGAAGAUCGGCAUCACUACGU	:.::: ::..:::.::::	GAAUGGUGCUGUUGAUUUUCU	Cleavage	| Symbols: APRR3, PRR3 | pseudo-response regulator 3 | chr5:24197999-24201364 REVERSE LENGTH=2100	1
phasiR263-1	AT5G60100.3	4.5	-1	1	21	906	926	AGAAGAUCGGCAUCACUACGU	:.::: ::..:::.::::	GAAUGGUGCUGUUGAUUUUCU	Cleavage	| Symbols: PRR3 | pseudo-response regulator 3 | chr5:24197998-24201404 REVERSE LENGTH=2134	1
phasiR263-1	AT5G60100.2	4.5	-1	1	21	873	893	AGAAGAUCGGCAUCACUACGU	:.::: ::..:::.::::	GAAUGGUGCUGUUGAUUUUCU	Cleavage	| Symbols: PRR3 | pseudo-response regulator 3 | chr5:24197998-24201364 REVERSE LENGTH=2182	1
phasiR263-1	AT4G32910.1	4.5	-1	1	21	1890	1910	AGAAGAUCGGCAUCACUACGU	:.:::.: .::::.::::	CUCUGGUGGUCUCGAUUUUCU	Translation	| Symbols: | CONTAINS InterPro DOMAIN/s: Nuclear pore complex protein, Nucleoporin Nup85-like (InterPro:IPR011502); Has 30201 Blast hits to 17322 proteins in 780 species: Archae - 12; Bacteria - 1396; Metazoa - 17338; Fungi - 3422; Plants - 5037; Viruses - 0; Other Eukaryotes - 2996 (source: NCBI BLink). | chr4:15881256-15885416 FORWARD LENGTH=2465	1
phasiR263-1	AT4G07830.1	4.5	-1	1	21	1891	1911	AGAAGAUCGGCAUCACUACGU	::::::::..:: .::.:	UUAUAGUGAUGUUGAGUUUUU	Cleavage	| Symbols: | transposable element gene | chr4:4645645-4648136 REVERSE LENGTH=2492	1
phasiR263-1	AT5G12440.2	4.5	-1	1	21	650	670	AGAAGAUCGGCAUCACUACGU	:.:::.:::.:::.: ::	UGCUGGUGGUGCUGAUUUACU	Cleavage	| Symbols: | CCCH-type zinc fingerfamily protein with RNA-binding domain | chr5:4035322-4041334 REVERSE LENGTH=2524	1
phasiR263-1	AT5G12440.3	4.5	-1	1	21	652	672	AGAAGAUCGGCAUCACUACGU	:.:::.:::.:::.: ::	UGCUGGUGGUGCUGAUUUACU	Cleavage	| Symbols: | CCCH-type zinc fingerfamily protein with RNA-binding domain | chr5:4035322-4041334 REVERSE LENGTH=2526	1
phasiR263-1	AT5G12440.1	4.5	-1	1	21	671	691	AGAAGAUCGGCAUCACUACGU	:.:::.:::.:::.: ::	UGCUGGUGGUGCUGAUUUACU	Cleavage	| Symbols: | CCCH-type zinc fingerfamily protein with RNA-binding domain | chr5:4035294-4038795 REVERSE LENGTH=2573	1
phasiR263-1	AT2G10670.1	4.5	-1	1	21	2368	2388	AGAAGAUCGGCAUCACUACGU	: ::::::: ::.:. .::::	AAGUAGUGAAGCUGGAUUUCU	Cleavage	| Symbols: | transposable element gene | chr2:4190009-4192940 REVERSE LENGTH=2932	1
phasiR263-1	AT4G08180.2	4.5	-1	1	21	1386	1406	AGAAGAUCGGCAUCACUACGU	::::::.: :.:.:.:::	GAGUAGUGGUUCUGGUUUUCG	Translation	| Symbols: ORP1C | OSBP(oxysterol binding protein)-related protein 1C | chr4:5169484-5173662 FORWARD LENGTH=2987	1
phasiR263-1	AT4G08180.3	4.5	-1	1	21	1386	1406	AGAAGAUCGGCAUCACUACGU	::::::.: :.:.:.:::	GAGUAGUGGUUCUGGUUUUCG	Translation	| Symbols: ORP1C | OSBP(oxysterol binding protein)-related protein 1C | chr4:5169484-5173662 FORWARD LENGTH=2987	1
phasiR263-1	AT4G08180.1	4.5	-1	1	21	1389	1409	AGAAGAUCGGCAUCACUACGU	::::::.: :.:.:.:::	GAGUAGUGGUUCUGGUUUUCG	Translation	| Symbols: ORP1C | OSBP(oxysterol binding protein)-related protein 1C | chr4:5169484-5173662 FORWARD LENGTH=2990	1
phasiR263-1	AT1G64070.1	4.5	-1	1	21	299	319	AGAAGAUCGGCAUCACUACGU	:::::::: : .::::::	AAAUAGUGAUGACUGUCUUCU	Translation	| Symbols: RLM1 | Disease resistance protein (TIR-NBS-LRR class) family | chr1:23779949-23783449 FORWARD LENGTH=2994	1
phasiR263-1	AT4G08112.1	4.5	-1	1	21	2454	2474	AGAAGAUCGGCAUCACUACGU	: ::::::: ::.:. .::::	AAGUAGUGAAGCUGGAUUUCU	Cleavage	| Symbols: | transposable element gene | chr4:5060280-5063306 REVERSE LENGTH=3027	1
phasiR263-1	AT3G47110.1	4.5	-1	1	21	1014	1034	AGAAGAUCGGCAUCACUACGU	:.::::: ..:::.::::	UUCUGGUGAUCUUGAUUUUCU	Translation	| Symbols: | Leucine-rich repeat protein kinase family protein | chr3:17347103-17350296 REVERSE LENGTH=3078	1
phasiR263-1	AT4G05613.1	4.5	-1	1	21	2428	2448	AGAAGAUCGGCAUCACUACGU	: ::::::: ::.:. .::::	AAGUAGUGAAGCUGGAUUUCU	Cleavage	| Symbols: | transposable element gene | chr4:2972191-2975280 REVERSE LENGTH=3090	1
phasiR263-1	AT1G65850.1	4.5	-1	1	21	356	376	AGAAGAUCGGCAUCACUACGU	::::::: :: ::.::::	AAAUAGUGAUCCCCAUUUUCU	Translation	| Symbols: | Disease resistance protein (TIR-NBS-LRR class) family | chr1:24494734-24498485 FORWARD LENGTH=3111	1
phasiR263-1	AT1G63740.1	4.5	-1	1	21	266	286	AGAAGAUCGGCAUCACUACGU	:::::::: : .::::::	AAAUAGUGAUGACUGUCUUCU	Translation	| Symbols: | Disease resistance protein (TIR-NBS-LRR class) family | chr1:23645429-23648973 FORWARD LENGTH=3241	1
phasiR263-1	AT1G65850.2	4.5	-1	1	21	457	477	AGAAGAUCGGCAUCACUACGU	::::::: :: ::.::::	AAAUAGUGAUCCCCAUUUUCU	Translation	| Symbols: | Disease resistance protein (TIR-NBS-LRR class) family | chr1:24494678-24498542 FORWARD LENGTH=3269	1
phasiR263-1	AT1G41797.1	4.5	-1	1	21	2910	2930	AGAAGAUCGGCAUCACUACGU	: ::::::: ::.:. .::::	AAGUAGUGAAGCUGGAUUUCU	Cleavage	| Symbols: | transposable element gene | chr1:15560039-15563509 REVERSE LENGTH=3471	1
phasiR263-1	AT1G63750.3	4.5	-1	1	21	403	423	AGAAGAUCGGCAUCACUACGU	:::::::: : .::::::	AGAUAGUGAUGACCGUCUUCU	Translation	| Symbols: | Disease resistance protein (TIR-NBS-LRR class) family | chr1:23650848-23655359 FORWARD LENGTH=3514	1
phasiR263-12	AT1G11510.1	5	-1	1	21	840	860	UAGAGAGUAGGCUUUGUAAAG	.:::::::::.:: ::::.	UUUUACAAAGUCUUCUCUUGU	Cleavage	| Symbols: | DNA-binding storekeeper protein-related transcriptional regulator | chr1:3871778-3872836 REVERSE LENGTH=1059	1
phasiR263-12	AT1G15330.1	5	-1	1	21	1134	1154	UAGAGAGUAGGCUUUGUAAAG	::::..::. .:::::::.:	CUUUGUAAGAUCUACUCUUUU	Cleavage	| Symbols: | Cystathionine beta-synthase (CBS) protein | chr1:5274346-5275602 FORWARD LENGTH=1184	1
phasiR263-12	AT3G28970.1	5	-1	1	21	385	405	UAGAGAGUAGGCUUUGUAAAG	::::::..::..::::. ::	CUUUACGGAGUUUACUUGCUU	Cleavage	| Symbols: AAR3 | Domain of unknown function (DUF298) | chr3:10987787-10989921 REVERSE LENGTH=1210	1
phasiR263-12	AT3G16370.1	5	-1	1	21	759	779	UAGAGAGUAGGCUUUGUAAAG	::::::::::..::: :: :	CUUUACAAAGUUUACACUGUU	Cleavage	| Symbols: | GDSL-like Lipase/Acylhydrolase superfamily protein | chr3:5556710-5558589 FORWARD LENGTH=1518	1
phasiR263-12	AT5G62520.1	5	-1	1	21	26	46	UAGAGAGUAGGCUUUGUAAAG	:::::.::::..: .:.:::	CUUUAUAAAGUUUCUUUUCUC	Cleavage	| Symbols: SRO5 | similar to RCD one 5 | chr5:25097998-25099907 FORWARD LENGTH=1646	1
phasiR263-12	AT3G15470.1	5	-1	1	21	244	264	UAGAGAGUAGGCUUUGUAAAG	:::::.::::.::.: .:.:	CUUUAUAAAGUCUGCGUUUUU	Cleavage	| Symbols: | Transducin/WD40 repeat-like superfamily protein | chr3:5216262-5220218 REVERSE LENGTH=3370	1
phasiR263-12	AT5G29720.1	5	-1	1	21	3663	3683	UAGAGAGUAGGCUUUGUAAAG	:::::::.: .::..:.:::	CUUUACAGAUUCUGUUUUCUU	Cleavage	| Symbols: | transposable element gene | chr5:11294565-11300009 FORWARD LENGTH=5445	1
phasiR263-12	AT5G57850.1	5	-1	1	21	1267	1287	UAGAGAGUAGGCUUUGUAAAG	::::..:::: .: ::::.::	CUUUGUAAAGAUUUCUCUUUA	Translation	| Symbols: | D-aminoacid aminotransferase-like PLP-dependent enzymes superfamily protein | chr5:23435291-23437327 REVERSE LENGTH=1419	1
phasiR263-12	AT3G28865.1	5	-1	1	21	2099	2119	UAGAGAGUAGGCUUUGUAAAG	::::::.:::.::: :: ::	CUUUACGAAGUCUAAUCACUC	Cleavage	| Symbols: | transposable element gene | chr3:10880168-10889469 REVERSE LENGTH=9302	1
phasiR263-12	AT5G44040.1	5	-1	1	21	133	153	UAGAGAGUAGGCUUUGUAAAG	::::.::: :.. :::::.::	CUUUGCAAUGUUGACUCUUUA	Cleavage	| Symbols: | unknown protein; BEST Arabidopsis thaliana protein match is: unknown protein (TAIR:AT1G04030.1); Has 1807 Blast hits to 1807 proteins in 277 species: Archae - 0; Bacteria - 0; Metazoa - 736; Fungi - 347; Plants - 385; Viruses - 0; Other Eukaryotes - 339 (source: NCBI BLink). | chr5:17719659-17721580 REVERSE LENGTH=1720	1
phasiR263-12	AT1G55590.1	5	-1	1	21	774	793	UAGAGAGUAGGCUUUGUAAAG	::::.::::::::. :::::	CUUUGCAAAGCCUG-UCUCUU	Cleavage	| Symbols: | RNI-like superfamily protein | chr1:20769320-20771871 REVERSE LENGTH=2095	1
phasiR263-12	AT4G31520.1	5	-1	1	21	424	444	UAGAGAGUAGGCUUUGUAAAG	:::...::::::.::.::	AUUUGUGAAGCCUGCUUUCAU	Cleavage	| Symbols: | SDA1 family protein | chr4:15278281-15281739 REVERSE LENGTH=2097	2
phasiR263-12	AT4G31520.1	5	-1	1	21	215	236	UAGAGAGUAGGCUUU-GUAAAG	::.: :::::.:.::.:::	ACUUGCGAAAGCUUGCUUUCUC	Cleavage	| Symbols: | SDA1 family protein | chr4:15278281-15281739 REVERSE LENGTH=2097	2
phasiR263-12	AT1G13160.1	5	-1	1	21	726	746	UAGAGAGUAGGCUUUGUAAAG	:::...::::::.::.::	AUUUGUGAAGCCUGCUUUCAU	Cleavage	| Symbols: | ARM repeat superfamily protein | chr1:4484584-4488577 FORWARD LENGTH=2654	1
phasiR263-12	AT5G41550.1	5	-1	1	21	2677	2697	UAGAGAGUAGGCUUUGUAAAG	:::::.::.:.::.: :.	AGAUACAAGGCUUGCUUUGUG	Cleavage	| Symbols: | Disease resistance protein (TIR-NBS-LRR class) family | chr5:16617232-16620785 REVERSE LENGTH=3258	2
phasiR263-12	AT5G01640.1	5	-1	1	21	307	328	UAGAGAGU-AGGCUUUGUAAAG	.:: ::::::::: :::::::	UUUCACAAAGCCUGACUCUCUC	Cleavage	| Symbols: PRA1.B5 | prenylated RAB acceptor 1.B5 | chr5:241383-242225 REVERSE LENGTH=843	1
phasiR263-12	AT5G45605.1	5	-1	1	21	684	704	UAGAGAGUAGGCUUUGUAAAG	::::..::::.:::.:. .:.	CUUUGUAAAGUCUAUUUAUUG	Cleavage	| Symbols: | transposable element gene | chr5:18490916-18495757 REVERSE LENGTH=4842	1
phasiR263-12	AT1G12260.1	5	-1	1	21	126	147	UAGAGAGUAGGCUU-UGUAAAG	:::::.: :: ::::::::::	CUUUAUAUAACCCUACUCUCUU	Cleavage	| Symbols: VND4, EMB2749, ANAC007, NAC007 | NAC 007 | chr1:4162832-4165852 REVERSE LENGTH=1871	1
phasiR263-12	AT2G23755.1	5	-1	1	21	63	83	UAGAGAGUAGGCUUUGUAAAG	:::: .:..:..:.::::::	CUUUUUAGGGUUUGCUCUCUU	Cleavage	| Symbols: | unknown protein; FUNCTIONS IN: molecular_function unknown; INVOLVED IN: biological_process unknown; LOCATED IN: endomembrane system; Has 35333 Blast hits to 34131 proteins in 2444 species: Archae - 798; Bacteria - 22429; Metazoa - 974; Fungi - 991; Plants - 531; Viruses - 0; Other Eukaryotes - 9610 (source: NCBI BLink). | chr2:10102787-10104029 REVERSE LENGTH=1085	1
phasiR263-12	AT1G13310.1	5	-1	1	21	835	855	UAGAGAGUAGGCUUUGUAAAG	:::: ..:::::::. ::::	CUUUCUGAAGCCUAUGCUCUU	Cleavage	| Symbols: | Endosomal targeting BRO1-like domain-containing protein | chr1:4561068-4563061 REVERSE LENGTH=1406	1
phasiR263-12	AT5G33207.1	5	-1	1	21	1139	1159	UAGAGAGUAGGCUUUGUAAAG	.::::.::::: :..:.:.:	UUUUAUAAAGCGUGUUUUUUU	Translation	| Symbols: | transposable element gene | chr5:12462512-12464082 REVERSE LENGTH=1571	1
phasiR263-12	AT5G59620.1	5	-1	1	21	1178	1198	UAGAGAGUAGGCUUUGUAAAG	.::::.::::: :..:.:.:	UUUUAUAAAGCGUGUUUUUUU	Translation	| Symbols: | transposable element gene | chr5:24018936-24020605 REVERSE LENGTH=1670	1
phasiR263-12	AT4G39980.1	5	-1	1	21	86	106	UAGAGAGUAGGCUUUGUAAAG	:::: ::: :::: ::::::	CUUUCCAACGCCUCCUCUCUC	Cleavage	| Symbols: DHS1 | 3-deoxy-D-arabino-heptulosonate 7-phosphate synthase 1 | chr4:18539575-18542093 FORWARD LENGTH=1918	1
phasiR263-12	AT5G16610.1	5	-1	1	21	130	150	UAGAGAGUAGGCUUUGUAAAG	::: ::::: ::: ::::::	CUUAACAAACCCUUCUCUCUU	Cleavage	| Symbols: | unknown protein; Has 30201 Blast hits to 17322 proteins in 780 species: Archae - 12; Bacteria - 1396; Metazoa - 17338; Fungi - 3422; Plants - 5037; Viruses - 0; Other Eukaryotes - 2996 (source: NCBI BLink). | chr5:5444922-5448313 REVERSE LENGTH=2199	1
phasiR263-12	AT5G16610.2	5	-1	1	21	130	150	UAGAGAGUAGGCUUUGUAAAG	::: ::::: ::: ::::::	CUUAACAAACCCUUCUCUCUU	Cleavage	| Symbols: | unknown protein; Has 35333 Blast hits to 34131 proteins in 2444 species: Archae - 798; Bacteria - 22429; Metazoa - 974; Fungi - 991; Plants - 531; Viruses - 0; Other Eukaryotes - 9610 (source: NCBI BLink). | chr5:5444964-5448313 REVERSE LENGTH=2390	1
phasiR263-12	AT4G38580.1	5	-1	1	21	50	70	UAGAGAGUAGGCUUUGUAAAG	.::::::.: .. :::::::.	UUUUACAGAUUUCACUCUCUG	Cleavage	| Symbols: ATFP6, HIPP26, FP6 | farnesylated protein 6 | chr4:18034431-18035889 FORWARD LENGTH=823	1
phasiR263-12	AT1G62490.1	5	-1	1	21	197	217	UAGAGAGUAGGCUUUGUAAAG	.:::.:::: . ::.:::::.	UUUUGCAAAAUGUAUUCUCUG	Translation	| Symbols: | Mitochondrial transcription termination factor family protein | chr1:23130405-23131533 REVERSE LENGTH=1005	1
phasiR263-12	AT3G25510.1	5	-1	1	21	1357	1377	UAGAGAGUAGGCUUUGUAAAG	::::..: :::.:.::.:.:	CUUUGUAUAGCUUGCUUUUUC	Cleavage	| Symbols: | disease resistance protein (TIR-NBS-LRR class), putative | chr3:9260838-9268797 REVERSE LENGTH=5946	1
phasiR263-12	AT5G19480.1	5	-1	1	21	926	946	UAGAGAGUAGGCUUUGUAAAG	::::.. :.:..:: ::::::	CUUUGUUAGGUUUAAUCUCUA	Cleavage	| Symbols: | unknown protein; BEST Arabidopsis thaliana protein match is: unknown protein (TAIR:AT5G12230.1); Has 1807 Blast hits to 1807 proteins in 277 species: Archae - 0; Bacteria - 0; Metazoa - 736; Fungi - 347; Plants - 385; Viruses - 0; Other Eukaryotes - 339 (source: NCBI BLink). | chr5:6571501-6573453 FORWARD LENGTH=1072	1
phasiR263-12	AT5G19480.2	5	-1	1	21	1030	1050	UAGAGAGUAGGCUUUGUAAAG	::::.. :.:..:: ::::::	CUUUGUUAGGUUUAAUCUCUA	Cleavage	| Symbols: | unknown protein; BEST Arabidopsis thaliana protein match is: unknown protein (TAIR:AT5G12230.1); Has 15754 Blast hits to 7644 proteins in 441 species: Archae - 6; Bacteria - 451; Metazoa - 7628; Fungi - 1448; Plants - 1196; Viruses - 38; Other Eukaryotes - 4987 (source: NCBI BLink). | chr5:6571502-6573525 FORWARD LENGTH=1248	1
phasiR263-12	AT4G34420.1	5	-1	1	21	798	818	UAGAGAGUAGGCUUUGUAAAG	::: ::::::.:::. ::::	CUUGACAAAGUCUAUAAUCUA	Cleavage	| Symbols: | P-loop containing nucleoside triphosphate hydrolases superfamily protein | chr4:16458068-16460652 FORWARD LENGTH=1517	1
phasiR263-12	AT2G44890.1	5	-1	1	21	195	215	UAGAGAGUAGGCUUUGUAAAG	::::::::::::.::	GAGGACAAAGCCUACUUUCAG	Cleavage	| Symbols: CYP704A1 | cytochrome P450, family 704, subfamily A, polypeptide 1 | chr2:18508392-18510308 REVERSE LENGTH=1536	2
phasiR263-12	AT5G58000.1	5	-1	1	21	1542	1562	UAGAGAGUAGGCUUUGUAAAG	:: ::::::::.::: :.::	CUAUACAAAGCUUACAGUUUA	Cleavage	| Symbols: | Reticulon family protein | chr5:23477411-23479598 FORWARD LENGTH=1571	1
phasiR263-12	AT1G18490.1	5	-1	1	21	938	958	UAGAGAGUAGGCUUUGUAAAG	.::::::: :. ::.:.:::.	UUUUACAAUGUGUAUUUUCUG	Translation	| Symbols: | Protein of unknown function (DUF1637) | chr1:6366520-6368849 FORWARD LENGTH=1654	1
phasiR263-12	AT2G44890.2	5	-1	1	21	251	271	UAGAGAGUAGGCUUUGUAAAG	::::::::::::.::	GAGGACAAAGCCUACUUUCAG	Cleavage	| Symbols: CYP704A1 | cytochrome P450, family 704, subfamily A, polypeptide 1 | chr2:18508271-18510364 REVERSE LENGTH=1659	2
phasiR263-2	AT2G47650.1	5	-1	1	21	637	658	UAGAA-GAUCGGCAUCACUACG	.::::::. ::::::: :::::	UGUAGUGGAGCCGAUCCUUCUA	Cleavage	| Symbols: UXS4 | UDP-xylose synthase 4 | chr2:19538610-19541473 REVERSE LENGTH=1582	1
phasiR263-2	AT2G47650.2	5	-1	1	21	637	658	UAGAA-GAUCGGCAUCACUACG	.::::::. ::::::: :::::	UGUAGUGGAGCCGAUCCUUCUA	Cleavage	| Symbols: UXS4 | UDP-xylose synthase 4 | chr2:19538610-19541473 REVERSE LENGTH=1600	1
phasiR263-2	AT1G51270.4	5	-1	1	21	886	906	UAGAAGAUCGGCAUCACUACG	:::.:::.: :: .:.:::::	CGUGGUGGUUCCCGUUUUCUA	Cleavage	| Symbols: | structural molecules;transmembrane receptors;structural molecules | chr1:19007510-19011272 FORWARD LENGTH=1518	1
phasiR263-2	AT1G51270.1	5	-1	1	21	1396	1416	UAGAAGAUCGGCAUCACUACG	:::.:::.: :: .:.:::::	CGUGGUGGUUCCCGUUUUCUA	Cleavage	| Symbols: | structural molecules;transmembrane receptors;structural molecules | chr1:19007510-19010411 FORWARD LENGTH=1783	1
phasiR263-2	AT1G51270.2	5	-1	1	21	1396	1416	UAGAAGAUCGGCAUCACUACG	:::.:::.: :: .:.:::::	CGUGGUGGUUCCCGUUUUCUA	Cleavage	| Symbols: | structural molecules;transmembrane receptors;structural molecules | chr1:19007510-19010711 FORWARD LENGTH=1878	1
phasiR263-2	AT1G51270.3	5	-1	1	21	1396	1416	UAGAAGAUCGGCAUCACUACG	:::.:::.: :: .:.:::::	CGUGGUGGUUCCCGUUUUCUA	Cleavage	| Symbols: | structural molecules;transmembrane receptors;structural molecules | chr1:19007510-19011272 FORWARD LENGTH=2028	1
phasiR263-2	AT2G25590.1	5	-1	1	21	832	853	UAGAAGA-UCGGCAUCACUACG	::::::::::.:: ::::: :	AGUAGUGAUGCUGAAUCUUCAA	Cleavage	| Symbols: | Plant Tudor-like protein | chr2:10890903-10893772 FORWARD LENGTH=1312	1
phasiR263-2	AT3G14350.3	5	-1	1	21	1905	1926	UAGAAGAUCG-GCAUCACUACG	:::::::::: ::: :::.::	AGUAGUGAUGCUCGAGCUUUUA	Translation	| Symbols: SRF7 | STRUBBELIG-receptor family 7 | chr3:4782757-4787167 REVERSE LENGTH=2596	1
phasiR263-2	AT3G14350.1	5	-1	1	21	2058	2079	UAGAAGAUCG-GCAUCACUACG	:::::::::: ::: :::.::	AGUAGUGAUGCUCGAGCUUUUA	Translation	| Symbols: SRF7 | STRUBBELIG-receptor family 7 | chr3:4782757-4787236 REVERSE LENGTH=2749	1
phasiR263-2	AT3G14350.2	5	-1	1	21	2121	2142	UAGAAGAUCG-GCAUCACUACG	:::::::::: ::: :::.::	AGUAGUGAUGCUCGAGCUUUUA	Translation	| Symbols: SRF7 | STRUBBELIG-receptor family 7 | chr3:4782757-4786808 REVERSE LENGTH=2812	1
phasiR263-2	AT4G19910.1	5	-1	1	21	276	296	UAGAAGAUCGGCAUCACUACG	:::. :::: :: .:::::::	CGUGUUGAUCCCUGUCUUCUA	Cleavage	| Symbols: | Toll-Interleukin-Resistance (TIR) domain family protein | chr4:10795869-10796687 REVERSE LENGTH=726	1
phasiR263-2	AT5G57660.1	5	-1	1	21	356	376	UAGAAGAUCGGCAUCACUACG	:: ::::::::::: :::	AGUUGUGAUGCCGAUAUUCAC	Cleavage	| Symbols: ATCOL5, COL5 | CONSTANS-like 5 | chr5:23355464-23356989 FORWARD LENGTH=1437	1
phasiR263-2	AT5G45000.1	5	-1	1	21	947	967	UAGAAGAUCGGCAUCACUACG	:::.:: :: :: .:::::::	CGUGGUCAUUCCAGUCUUCUA	Cleavage	| Symbols: | Disease resistance protein (TIR-NBS-LRR class) family | chr5:18165383-18167193 FORWARD LENGTH=1492	2
phasiR263-2	AT5G45000.1	5	-1	1	21	344	364	UAGAAGAUCGGCAUCACUACG	::: :: :: :: ::::::::	CGUUGUCAUUCCAAUCUUCUA	Cleavage	| Symbols: | Disease resistance protein (TIR-NBS-LRR class) family | chr5:18165383-18167193 FORWARD LENGTH=1492	2
phasiR263-2	AT1G36080.1	5	-1	1	21	562	582	UAGAAGAUCGGCAUCACUACG	: :.:::::: .:::::::	CAUGGUGAUGAUGAUCUUCAG	Translation	| Symbols: | transposable element gene | chr1:13483143-13485572 FORWARD LENGTH=2430	1
phasiR263-2	AT5G11490.1	5	-1	1	21	654	674	UAGAAGAUCGGCAUCACUACG	.: : ::::::::::.:::	UGCAUUGAUGCCGAUUUUCCU	Cleavage	| Symbols: | adaptin family protein | chr5:3671818-3676309 FORWARD LENGTH=2837	1
phasiR263-2	AT5G11490.2	5	-1	1	21	684	704	UAGAAGAUCGGCAUCACUACG	.: : ::::::::::.:::	UGCAUUGAUGCCGAUUUUCCU	Cleavage	| Symbols: | adaptin family protein | chr5:3671788-3676452 FORWARD LENGTH=2918	1
phasiR263-2	AT4G06726.1	5	-1	1	21	2397	2417	UAGAAGAUCGGCAUCACUACG	::::::: ::.:: .::::	AGUAGUGAAGCUGAAUUUCUC	Cleavage	| Symbols: | transposable element gene | chr4:4029121-4032111 REVERSE LENGTH=2991	1
phasiR263-2	AT2G34530.2	5	-1	1	21	534	554	UAGAAGAUCGGCAUCACUACG	.::.: ::::..::::: ::	UGUGGAGAUGUUGAUCUACUU	Cleavage	| Symbols: | unknown protein; FUNCTIONS IN: molecular_function unknown; INVOLVED IN: biological_process unknown; LOCATED IN: endomembrane system; EXPRESSED IN: flower; EXPRESSED DURING: petal differentiation and expansion stage; Has 35333 Blast hits to 34131 proteins in 2444 species: Archae - 798; Bacteria - 22429; Metazoa - 974; Fungi - 991; Plants - 531; Viruses - 0; Other Eukaryotes - 9610 (so…	1
phasiR263-2	AT2G34530.1	5	-1	1	21	538	558	UAGAAGAUCGGCAUCACUACG	.::.: ::::..::::: ::	UGUGGAGAUGUUGAUCUACUU	Cleavage	| Symbols: | unknown protein; FUNCTIONS IN: molecular_function unknown; INVOLVED IN: biological_process unknown; LOCATED IN: endomembrane system; EXPRESSED IN: flower; EXPRESSED DURING: petal differentiation and expansion stage; BEST Arabidopsis thaliana protein match is: unknown protein (TAIR:AT2G34540.2); Has 35333 Blast hits to 34131 proteins in 2444 species: Archae - 798; Bacteria - 22429; Me…	1
phasiR263-2	AT5G08240.1	5	-1	1	21	829	849	UAGAAGAUCGGCAUCACUACG	::: :: ::: :::::::.:	CGUUGUCAUGACGAUCUUUUU	Translation	| Symbols: | unknown protein; BEST Arabidopsis thaliana protein match is: unknown protein (TAIR:AT5G23160.1); Has 69 Blast hits to 69 proteins in 10 species: Archae - 0; Bacteria - 1; Metazoa - 0; Fungi - 0; Plants - 68; Viruses - 0; Other Eukaryotes - 0 (source: NCBI BLink). | chr5:2650837-2652398 REVERSE LENGTH=1384	1
phasiR263-2	AT4G28960.1	5	-1	1	21	262	282	UAGAAGAUCGGCAUCACUACG	:.:::::: .:::::::	GAUGGUGAUGAUGAUCUUCAG	Translation	| Symbols: | transposable element gene | chr4:14280528-14282864 FORWARD LENGTH=1482	1
phasiR263-2	AT2G23710.1	5	-1	1	21	358	378	UAGAAGAUCGGCAUCACUACG	:.:::::: .:::::::	GAUGGUGAUGAUGAUCUUCAG	Translation	| Symbols: | transposable element gene | chr2:10085907-10088039 FORWARD LENGTH=1779	1
phasiR263-2	AT5G44415.1	5	-1	1	21	358	378	UAGAAGAUCGGCAUCACUACG	:.:::::: .:::::::	GAUGGUGAUGAUGAUCUUCAG	Translation	| Symbols: | transposable element gene | chr5:17893946-17896375 FORWARD LENGTH=1836	1
phasiR263-2	AT3G05220.2	5	-1	1	21	1001	1021	UAGAAGAUCGGCAUCACUACG	::.:::.:: .:. ::::::	AGUGGUGGUGGUGGCCUUCUA	Translation	| Symbols: | Heavy metal transport/detoxification superfamily protein | chr3:1489419-1491314 FORWARD LENGTH=1896	1
phasiR263-2	AT1G23930.1	5	-1	1	21	295	315	UAGAAGAUCGGCAUCACUACG	:.:::::: .:::::::	GAUGGUGAUGAUGAUCUUCAG	Translation	| Symbols: | transposable element gene | chr1:8459082-8461460 REVERSE LENGTH=1950	1
phasiR263-2	AT4G09370.1	5	-1	1	21	358	378	UAGAAGAUCGGCAUCACUACG	:.:::::: .:::::::	GAUGGUGAUGAUGAUCUUCAG	Translation	| Symbols: | transposable element gene | chr4:5943640-5946070 FORWARD LENGTH=2001	1
phasiR263-2	AT3G05220.1	5	-1	1	21	1195	1215	UAGAAGAUCGGCAUCACUACG	::.:::.:: .:. ::::::	AGUGGUGGUGGUGGCCUUCUA	Translation	| Symbols: | Heavy metal transport/detoxification superfamily protein | chr3:1488595-1491320 FORWARD LENGTH=2096	1
phasiR263-2	AT1G07520.1	5	-1	1	21	91	111	UAGAAGAUCGGCAUCACUACG	::::::: ..:::::::	UCUAGUGAUUUUGAUCUUCGG	Cleavage	| Symbols: | GRAS family transcription factor | chr1:2309564-2311805 REVERSE LENGTH=2242	1
phasiR263-2	AT1G14460.1	5	-1	1	21	1291	1311	UAGAAGAUCGGCAUCACUACG	:::::::: .::::::.	UAUAGUGAUGAUGAUCUUUCU	Translation	| Symbols: | AAA-type ATPase family protein | chr1:4948748-4952927 REVERSE LENGTH=3742	1
phasiR263-2	AT5G29565.1	5	-1	1	21	2940	2959	UAGAAGAUCGGCAUCACUACG	.::: :::::.::::::::	UGUA-UGAUGUCGAUCUUCAC	Cleavage	| Symbols: | transposable element gene | chr5:11206792-11210598 FORWARD LENGTH=3807	1
phasiR263-2	AT1G58250.1	5	-1	1	21	3588	3608	UAGAAGAUCGGCAUCACUACG	::.:::::::.:.:.: ::	GGUGGUGAUGCUGGUUUGAUA	Cleavage	| Symbols: SAB | Golgi-body localisation protein domain ;RNA pol II promoter Fmp27 protein domain | chr1:21587142-21601621 REVERSE LENGTH=8247	1
phasiR263-2	AT1G58250.2	5	-1	1	21	3588	3608	UAGAAGAUCGGCAUCACUACG	::.:::::::.:.:.: ::	GGUGGUGAUGCUGGUUUGAUA	Cleavage	| Symbols: SAB | Golgi-body localisation protein domain ;RNA pol II promoter Fmp27 protein domain | chr1:21587142-21601621 REVERSE LENGTH=8391	1
phasiR263-2	AT1G26900.1	5	-1	1	21	1042	1062	UAGAAGAUCGGCAUCACUACG	:::: :: :::.::::: .:.	CGUACUGUUGCUGAUCUAUUG	Cleavage	| Symbols: | Pentatricopeptide repeat (PPR) superfamily protein | chr1:9319756-9321474 REVERSE LENGTH=1719	2
phasiR263-2	AT1G26900.1	5	-1	1	21	1411	1431	UAGAAGAUCGGCAUCACUACG	:: ::: :..::::::.::	GGUUGUGUGGUUGAUCUUUUA	Cleavage	| Symbols: | Pentatricopeptide repeat (PPR) superfamily protein | chr1:9319756-9321474 REVERSE LENGTH=1719	2
phasiR263-2	AT5G40410.1	5	-1	1	21	1047	1067	UAGAAGAUCGGCAUCACUACG	.::::: :: :.:.:::: ::	UGUAGUCAUUCUGGUCUUGUA	Cleavage	| Symbols: | Tetratricopeptide repeat (TPR)-like superfamily protein | chr5:16171374-16173226 FORWARD LENGTH=1853	1
phasiR263-2	AT5G48780.1	5	-1	1	21	340	360	UAGAAGAUCGGCAUCACUACG	::: :::: :: ::::::::	CGUUUUGAUACCAAUCUUCUA	Cleavage	| Symbols: | disease resistance protein (TIR-NBS class) | chr5:19777468-19779604 FORWARD LENGTH=2053	1
phasiR263-19	AT3G13350.1	5	-1	1	21	627	647	UAUUAGAGAUUUAUUGGCGAG	::.::::::.:::::: ::	CUUGCCAAUGAAUCUCCAAAC	Cleavage	| Symbols: | HMG (high mobility group) box protein with ARID/BRIGHT DNA-binding domain | chr3:4335475-4337986 REVERSE LENGTH=1388	1
phasiR263-19	AT5G39710.1	5	-1	1	21	70	90	UAUUAGAGAUUUAUUGGCGAG	::::::.::::: ::.:::	CUCGCCGAUAAAGCUUUAACC	Cleavage	| Symbols: EMB2745 | Tetratricopeptide repeat (TPR)-like superfamily protein | chr5:15895729-15897972 FORWARD LENGTH=2244	1
phasiR263-19	AT3G23750.1	5	-1	1	21	202	222	UAUUAGAGAUUUAUUGGCGAG	:::::..:::::::::: :	CUCGCUGAUAAAUCUCUCACC	Cleavage	| Symbols: | Leucine-rich repeat protein kinase family protein | chr3:8558332-8561428 FORWARD LENGTH=2952	1
phasiR263-19	AT1G55610.2	5	-1	1	21	180	200	UAUUAGAGAUUUAUUGGCGAG	::.::.:.:.:::::.:::	CUUGCUAGUGAAUCUUUAAAC	Cleavage	| Symbols: BRL1 | BRI1 like | chr1:20779874-20784017 REVERSE LENGTH=4033	1
phasiR263-19	AT5G18780.2	5	-1	1	21	322	342	UAUUAGAGAUUUAUUGGCGAG	.:::.:.::::.:.:::.:	UUCGUCGAUAAGUUUCUGAAU	Cleavage	| Symbols: | F-box/RNI-like superfamily protein | chr5:6264270-6266174 FORWARD LENGTH=1520	1
phasiR263-19	AT5G18780.1	5	-1	1	21	531	551	UAUUAGAGAUUUAUUGGCGAG	.:::.:.::::.:.:::.:	UUCGUCGAUAAGUUUCUGAAU	Cleavage	| Symbols: | F-box/RNI-like superfamily protein | chr5:6264284-6266097 FORWARD LENGTH=1652	1
phasiR263-19	AT3G14460.1	5	-1	1	21	1650	1670	UAUUAGAGAUUUAUUGGCGAG	:::::::: ::.:::. :::	CUCGCCAACAAGUCUUGAAUC	Cleavage	| Symbols: | LRR and NB-ARC domains-containing disease resistance protein | chr3:4851990-4856264 REVERSE LENGTH=4275	1
phasiR263-19	AT3G17100.2	5	-1	1	21	556	576	UAUUAGAGAUUUAUUGGCGAG	:::::.:::.: ::.::. :	GUCGCCGAUAGAGCUUUAGCA	Cleavage	| Symbols: | sequence-specific DNA binding transcription factors | chr3:5831194-5832419 FORWARD LENGTH=1144	2
phasiR263-19	AT3G17100.1	5	-1	1	21	579	599	UAUUAGAGAUUUAUUGGCGAG	:::::.:::.: ::.::. :	GUCGCCGAUAGAGCUUUAGCA	Cleavage	| Symbols: | sequence-specific DNA binding transcription factors | chr3:5831253-5832419 FORWARD LENGTH=1167	2
phasiR263-19	AT4G39390.2	5	-1	1	21	326	346	UAUUAGAGAUUUAUUGGCGAG	::::..:: ::: ::.::::.	CUCGUUAACAAAGCUUUAAUG	Cleavage	| Symbols: ATNST-KT1, NST-K1 | nucleotide sugar transporter-KT 1 | chr4:18315631-18318024 FORWARD LENGTH=1407	1
phasiR263-19	AT1G04690.1	5	-1	1	21	810	830	UAUUAGAGAUUUAUUGGCGAG	::.:::::::.::: :: .:.	CUUGCCAAUAGAUCACUUGUG	Cleavage	| Symbols: KAB1, KV-BETA1 | potassium channel beta subunit 1 | chr1:1313564-1315750 FORWARD LENGTH=1415	1
phasiR263-19	AT4G39390.1	5	-1	1	21	404	424	UAUUAGAGAUUUAUUGGCGAG	::::..:: ::: ::.::::.	CUCGUUAACAAAGCUUUAAUG	Cleavage	| Symbols: ATNST-KT1, NST-K1 | nucleotide sugar transporter-KT 1 | chr4:18315575-18318043 FORWARD LENGTH=1504	1
phasiR263-19	AT4G39090.1	5	-1	1	21	1268	1288	UAUUAGAGAUUUAUUGGCGAG	::::.::::::.:.:. : ::	CUCGUCAAUAAGUUUUAAUUA	Cleavage	| Symbols: RD19, RD19A | Papain family cysteine protease | chr4:18215556-18217482 REVERSE LENGTH=1533	1
phasiR263-19	AT4G39390.3	5	-1	1	21	447	467	UAUUAGAGAUUUAUUGGCGAG	::::..:: ::: ::.::::.	CUCGUUAACAAAGCUUUAAUG	Cleavage	| Symbols: NST-K1 | nucleotide sugar transporter-KT 1 | chr4:18315605-18318142 FORWARD LENGTH=1646	1
phasiR263-19	AT4G39120.1	5	-1	1	21	1353	1373	UAUUAGAGAUUUAUUGGCGAG	::.:.:.: ...::::::.::	CUUGUCGAAGGGUCUCUAGUA	Cleavage	| Symbols: IMPL2, HISN7 | myo-inositol monophosphatase like 2 | chr4:18220589-18227988 REVERSE LENGTH=1664	1
phasiR263-19	AT5G55950.1	5	-1	1	21	398	418	UAUUAGAGAUUUAUUGGCGAG	::.::::::::::. :.::.	CUUGCCAAUAAAUUAGUGAUG	Cleavage	| Symbols: | Nucleotide/sugar transporter family protein | chr5:22658112-22660434 REVERSE LENGTH=1677	1
phasiR263-19	AT4G27060.1	5	-1	1	21	2399	2419	UAUUAGAGAUUUAUUGGCGAG	:.::::::.:: ::::::	AUUGCCAAUGAAGCUCUAAAC	Cleavage	| Symbols: TOR1, SPR2, CN | ARM repeat superfamily protein | chr4:13581401-13585155 REVERSE LENGTH=2860	1
phasiR263-19	AT2G04660.1	5	-1	1	21	104	124	UAUUAGAGAUUUAUUGGCGAG	::.::::.:.:: : :::.::	CUUGCCAGUGAAACCCUAGUA	Cleavage	| Symbols: APC2 | anaphase-promoting complex/cyclosome 2 | chr2:1624741-1629162 FORWARD LENGTH=2913	1
phasiR263-19	AT4G08450.1	5	-1	1	21	1408	1428	UAUUAGAGAUUUAUUGGCGAG	::.:.:.::::.:: :: :::	CUUGUCGAUAAGUCCCUCAUA	Cleavage	| Symbols: | Disease resistance protein (TIR-NBS-LRR class) family | chr4:5365610-5371101 FORWARD LENGTH=3705	1
phasiR263-19	AT2G19572.1	5	-1	1	21	16	37	UAUUAGAGAUU-UAUUGGCGAG	.::: :.::: :.:::::::::	UUCGGCGAUAUAGUCUCUAAUA	Translation	| Symbols: | Potential natural antisense gene, locus overlaps with AT2G19570 | chr2:8470620-8471735 FORWARD LENGTH=1116	1
phasiR263-19	AT3G55590.1	5	-1	1	21	149	169	UAUUAGAGAUUUAUUGGCGAG	.::::.:::::: :: :.::	UUCGCUAAUAAACCUAUGAUU	Cleavage	| Symbols: | Glucose-1-phosphate adenylyltransferase family protein | chr3:20617049-20618881 FORWARD LENGTH=1162	1
phasiR263-19	AT2G23050.1	5	-1	1	21	909	929	UAUUAGAGAUUUAUUGGCGAG	::: ...:::.::::.:.::	CUCAUUGAUAGAUCUUUGAUU	Cleavage	| Symbols: NPY4 | Phototropic-responsive NPH3 family protein | chr2:9810657-9812660 FORWARD LENGTH=1766	1
phasiR263-19	AT4G34980.1	5	-1	1	21	270	290	UAUUAGAGAUUUAUUGGCGAG	.:::::.: .:::::: :::	UUCGCCGAAGAAUCUCGAAUC	Cleavage	| Symbols: SLP2 | subtilisin-like serine protease 2 | chr4:16656691-16659339 REVERSE LENGTH=2649	1
phasiR263-19	AT5G46490.2	5	-1	1	21	1480	1500	UAUUAGAGAUUUAUUGGCGAG	:: ::..::::.::::: ::	CUAGCUGAUAAGUCUCUCAUU	Cleavage	| Symbols: | Disease resistance protein (TIR-NBS-LRR class) family | chr5:18850776-18853843 FORWARD LENGTH=2649	1
phasiR263-19	AT5G63150.1	5	-1	1	21	618	638	UAUUAGAGAUUUAUUGGCGAG	::.: ::: : ::.:::::::	CUUGACAACACAUUUCUAAUA	Translation	| Symbols: | unknown protein; FUNCTIONS IN: molecular_function unknown; INVOLVED IN: biological_process unknown; LOCATED IN: mitochondrion; EXPRESSED IN: 22 plant structures; EXPRESSED DURING: 13 growth stages; CONTAINS InterPro DOMAIN/s: Protein of unknown function DUF1713, mitochondria (InterPro:IPR013177); Has 30201 Blast hits to 17322 proteins in 780 species: Archae - 12; Bacteria - 1396; Met…	1
phasiR263-19	AT5G26233.1	5	-1	1	21	83	103	UAUUAGAGAUUUAUUGGCGAG	::. .::::::::: : ::::	CUUUUCAAUAAAUCGCCAAUA	Cleavage	| Symbols: | transposable element gene | chr5:9179752-9180539 REVERSE LENGTH=788	1
phasiR263-19	AT5G28894.2	5	-1	1	21	83	103	UAUUAGAGAUUUAUUGGCGAG	: :.:::::.::::.:::	AUGGUCAAUAGAUCUUUAAAU	Cleavage	| Symbols: | transposable element gene | chr5:10913551-10914393 REVERSE LENGTH=843	1
phasiR263-19	AT1G32630.1	5	-1	1	21	88	108	UAUUAGAGAUUUAUUGGCGAG	::::.. ::::::::: :: :	CUCGUUCAUAAAUCUCCAAAA	Cleavage	| Symbols: | unknown protein; Has 18 Blast hits to 18 proteins in 10 species: Archae - 0; Bacteria - 0; Metazoa - 2; Fungi - 2; Plants - 12; Viruses - 0; Other Eukaryotes - 2 (source: NCBI BLink). | chr1:11797335-11798602 FORWARD LENGTH=869	1
phasiR263-19	AT5G53588.1	5	-1	1	21	174	194	UAUUAGAGAUUUAUUGGCGAG	::: ::.. :::::::::: :	CUCACCGGAAAAUCUCUAACA	Cleavage	| Symbols: CPuORF50 | conserved peptide upstream open reading frame 50 | chr5:21771811-21772794 FORWARD LENGTH=984	1
phasiR263-19	AT5G53590.1	5	-1	1	21	174	194	UAUUAGAGAUUUAUUGGCGAG	::: ::.. :::::::::: :	CUCACCGGAAAAUCUCUAACA	Cleavage	| Symbols: | SAUR-like auxin-responsive protein family | chr5:21771811-21772794 FORWARD LENGTH=984	1
phasiR263-19	AT5G58640.2	5	-1	1	21	736	756	UAUUAGAGAUUUAUUGGCGAG	::: .::.:::: :::::: :	CUCAUCAGUAAAACUCUAACA	Cleavage	| Symbols: | Selenoprotein, Rdx type | chr5:23697891-23699767 FORWARD LENGTH=1051	1
phasiR263-19	AT5G58640.1	5	-1	1	21	789	809	UAUUAGAGAUUUAUUGGCGAG	::: .::.:::: :::::: :	CUCAUCAGUAAAACUCUAACA	Cleavage	| Symbols: | Selenoprotein, Rdx type | chr5:23697841-23699767 FORWARD LENGTH=1104	1
phasiR263-19	AT3G63250.1	5	-1	1	21	1112	1132	UAUUAGAGAUUUAUUGGCGAG	::: .: ::.::::::::. :	CUCUUCUAUGAAUCUCUAGAA	Cleavage	| Symbols: HMT-2, ATHMT-2, HMT2 | homocysteine methyltransferase 2 | chr3:23370308-23372682 REVERSE LENGTH=1364	1
phasiR263-19	AT4G27570.1	5	-1	1	21	164	184	UAUUAGAGAUUUAUUGGCGAG	::. :::: ::::::::.: :	CUUCCCAAGAAAUCUCUGAAA	Cleavage	| Symbols: | UDP-Glycosyltransferase superfamily protein | chr4:13763464-13765064 REVERSE LENGTH=1601	1
phasiR263-19	AT3G14910.1	5	-1	1	21	142	162	UAUUAGAGAUUUAUUGGCGAG	:: :::::: .::.::: :::	CUAGCCAAUCGAUUUCUCAUA	Cleavage	| Symbols: | unknown protein; Has 158 Blast hits to 158 proteins in 77 species: Archae - 0; Bacteria - 0; Metazoa - 104; Fungi - 0; Plants - 33; Viruses - 0; Other Eukaryotes - 21 (source: NCBI BLink). | chr3:5015426-5017805 FORWARD LENGTH=1613	1
phasiR263-19	AT3G53190.1	5	-1	1	21	785	805	UAUUAGAGAUUUAUUGGCGAG	::: .::::: .:::: ::::	CUCUUCAAUAUGUCUCCAAUA	Translation	| Symbols: | Pectin lyase-like superfamily protein | chr3:19713928-19717595 FORWARD LENGTH=1753	1
phasiR263-19	AT3G63250.2	5	-1	1	21	1539	1559	UAUUAGAGAUUUAUUGGCGAG	::: .: ::.::::::::. :	CUCUUCUAUGAAUCUCUAGAA	Cleavage	| Symbols: HMT-2, ATHMT-2, HMT2 | homocysteine methyltransferase 2 | chr3:23370308-23372616 REVERSE LENGTH=1791	1
phasiR263-19	AT1G35050.1	5	-1	1	21	1329	1349	UAUUAGAGAUUUAUUGGCGAG	: :.:::::.::::.:::	AUGGUCAAUAGAUCUUUAAAU	Cleavage	| Symbols: | transposable element gene | chr1:12814081-12816016 FORWARD LENGTH=1936	1
phasiR263-19	AT2G45310.1	5	-1	1	21	183	203	UAUUAGAGAUUUAUUGGCGAG	:::: ::: ::::::.::. :	CUCGACAACAAAUCUUUAGAA	Cleavage	| Symbols: GAE4 | UDP-D-glucuronate 4-epimerase 4 | chr2:18682081-18684042 FORWARD LENGTH=1962	1
phasiR263-19	AT4G20740.1	5	-1	1	21	25	45	UAUUAGAGAUUUAUUGGCGAG	::: :..:::::::::: : :	CUCUCUGAUAAAUCUCUUAAA	Cleavage	| Symbols: | Pentatricopeptide repeat (PPR-like) superfamily protein | chr4:11126151-11128334 FORWARD LENGTH=2184	1
phasiR263-19	AT2G47040.1	5	-1	1	21	51	71	UAUUAGAGAUUUAUUGGCGAG	::: ::.::::: ::. ::::	CUCUCCGAUAAACCUUAAAUA	Cleavage	| Symbols: VGD1 | Plant invertase/pectin methylesterase inhibitor superfamily | chr2:19327896-19330197 REVERSE LENGTH=2215	1
phasiR263-19	AT3G33071.1	5	-1	1	21	2102	2122	UAUUAGAGAUUUAUUGGCGAG	::.:: .:::..:::.::: :	CUUGCGGAUAGGUCUUUAAGA	Cleavage	| Symbols: | transposable element gene | chr3:13635040-13637775 REVERSE LENGTH=2736	1
phasiR263-19	AT5G31032.1	5	-1	1	21	2368	2388	UAUUAGAGAUUUAUUGGCGAG	: :.:::::.::::.:::	AUGGUCAAUAGAUCUUUAAAU	Cleavage	| Symbols: | transposable element gene | chr5:11412727-11415675 FORWARD LENGTH=2949	1
phasiR263-19	AT5G41540.1	5	-1	1	21	1405	1425	UAUUAGAGAUUUAUUGGCGAG	:: :::.:::::: ::: .::	CUAGCCGAUAAAUGUCUUGUA	Cleavage	| Symbols: | Disease resistance protein (TIR-NBS-LRR class) family | chr5:16612659-16616063 REVERSE LENGTH=3117	1
phasiR263-19	AT4G07703.1	5	-1	1	21	1384	1404	UAUUAGAGAUUUAUUGGCGAG	:: ::..::.:::.::: ::.	CUGGCUGAUGAAUUUCUCAUG	Cleavage	| Symbols: | transposable element gene | chr4:4489426-4492749 FORWARD LENGTH=3324	1
phasiR263-19	AT3G30844.1	5	-1	1	21	2055	2075	UAUUAGAGAUUUAUUGGCGAG	: :.:::::.::::.:::	AUGGUCAAUAGAUCUUUAAAU	Cleavage	| Symbols: | transposable element gene | chr3:12602729-12606196 REVERSE LENGTH=3468	1
phasiR263-19	AT1G56520.1	5	-1	1	21	1402	1422	UAUUAGAGAUUUAUUGGCGAG	:: ::.::::.:: ::: :::	CUAGCUAAUAGAUGUCUUAUA	Cleavage	| Symbols: | Disease resistance protein (TIR-NBS-LRR class) family | chr1:21174768-21178920 REVERSE LENGTH=3540	1
phasiR263-19	AT1G56520.2	5	-1	1	21	1456	1476	UAUUAGAGAUUUAUUGGCGAG	:: ::.::::.:: ::: :::	CUAGCUAAUAGAUGUCUUAUA	Cleavage	| Symbols: | Disease resistance protein (TIR-NBS-LRR class) family | chr1:21174664-21178974 REVERSE LENGTH=3624	1
phasiR263-19	AT2G13470.1	5	-1	1	21	241	261	UAUUAGAGAUUUAUUGGCGAG	.:.::..::::: :::.:::	UUUGCUGAUAAAAAUCUGAUA	Cleavage	| Symbols: | transposable element gene | chr2:5617571-5621243 REVERSE LENGTH=3673	1
phasiR263-19	AT5G17680.1	5	-1	1	21	1399	1419	UAUUAGAGAUUUAUUGGCGAG	::. ::.: ::.:::.:.:::	CUUACCGAGAAGUCUUUGAUA	Cleavage	| Symbols: | disease resistance protein (TIR-NBS-LRR class), putative | chr5:5822999-5827153 FORWARD LENGTH=3885	1
phasiR263-19	AT1G35735.1	5	-1	1	21	3664	3684	UAUUAGAGAUUUAUUGGCGAG	: :.:::::.::::.:::	AUGGUCAAUAGAUCUUUAAAU	Cleavage	| Symbols: | transposable element gene | chr1:13231091-13235530 REVERSE LENGTH=4440	1
phasiR263-19	AT1G41835.1	5	-1	1	21	3609	3629	UAUUAGAGAUUUAUUGGCGAG	: :.:::::.::::.:::	AUGGUCAAUAGAUCUUUAAAU	Cleavage	| Symbols: | transposable element gene | chr1:15610591-15615111 REVERSE LENGTH=4521	1
phasiR263-19	AT3G08850.1	5	-1	1	21	3957	3977	UAUUAGAGAUUUAUUGGCGAG	.:.::..::..::::.:.: :	UUUGCUGAUGGAUCUUUGAGA	Cleavage	| Symbols: RAPTOR1B, ATRAPTOR1B, RAPTOR1 | HEAT repeat ;WD domain, G-beta repeat protein protein | chr3:2686583-2695300 REVERSE LENGTH=4819	1
phasiR263-19	AT1G17580.1	5	-1	1	21	4822	4842	UAUUAGAGAUUUAUUGGCGAG	.:.::::.:.. :.:::..::	UUUGCCAGUGGCUUUCUGGUA	Translation	| Symbols: MYA1, ATMYA1, XI-1 | myosin 1 | chr1:6039303-6049556 FORWARD LENGTH=4960	1
phasiR263-9	AT3G43148.1	5	-1	1	21	1071	1091	AAAUCUCCGGUCUGUUUCCGU	.::::.:::::.: :::::	GCGGAGACAGAUCCGAGAUGC	Cleavage	| Symbols: | FUNCTIONS IN: molecular_function unknown; INVOLVED IN: biological_process unknown; LOCATED IN: cellular_component unknown; BEST Arabidopsis thaliana protein match is: myosin heavy chain-related (TAIR:AT5G32590.1); Has 145 Blast hits to 140 proteins in 36 species: Archae - 0; Bacteria - 9; Metazoa - 37; Fungi - 11; Plants - 72; Viruses - 1; Other Eukaryotes - 15 (source: NCBI BLink). …	1
phasiR263-9	AT3G29153.1	5	-1	1	21	3770	3790	AAAUCUCCGGUCUGUUUCCGU	:::::.:. ::.::::.:::	ACGGAGAUCCACUGGAGGUUU	Cleavage	| Symbols: | transposable element gene | chr3:11116077-11120577 REVERSE LENGTH=4501	1
phasiR263-9	AT1G72950.1	5	-1	1	21	336	356	AAAUCUCCGGUCUGUUUCCGU	:::.:::::.::::::	GAGGAGACAGAUCGGAGAAGU	Cleavage	| Symbols: | Disease resistance protein (TIR-NBS class) | chr1:27444585-27445980 FORWARD LENGTH=1306	1
phasiR263-9	AT5G24910.1	5	-1	1	21	265	285	AAAUCUCCGGUCUGUUUCCGU	..::::::. .::::::::	GUGGAAACGUGCCGGAGAUGC	Cleavage	| Symbols: CYP714A1 | cytochrome P450, family 714, subfamily A, polypeptide 1 | chr5:8567581-8570358 REVERSE LENGTH=1790	1
phasiR263-9	AT2G32450.1	5	-1	1	21	176	196	AAAUCUCCGGUCUGUUUCCGU	::::.::::.::::::	GAGGAAGCAGAUCGGAGAAAG	Cleavage	| Symbols: | Calcium-binding tetratricopeptide family protein | chr2:13778449-13781258 FORWARD LENGTH=2810	1
phasiR263-9	AT1G05150.1	5	-1	1	21	265	285	AAAUCUCCGGUCUGUUUCCGU	::::.::::.::::::	GAGGAAGCAGAUCGGAGAAAG	Cleavage	| Symbols: | Calcium-binding tetratricopeptide family protein | chr1:1484067-1486960 REVERSE LENGTH=2894	2
phasiR263-9	AT3G01430.1	5	-1	1	21	523	544	AAAUCUCCGGUCUG-UUUCCGU	::::::: :: :::::: ::::	ACGGAAAUCAAACCGGACAUUU	Cleavage	| Symbols: | BEST Arabidopsis thaliana protein match is: NHL domain-containing protein (TAIR:AT5G14890.1); Has 98 Blast hits to 98 proteins in 12 species: Archae - 0; Bacteria - 0; Metazoa - 0; Fungi - 0; Plants - 98; Viruses - 0; Other Eukaryotes - 0 (source: NCBI BLink). | chr3:165408-166247 REVERSE LENGTH=840	1
phasiR263-9	AT5G41170.1	5	-1	1	21	758	778	AAAUCUCCGGUCUGUUUCCGU	::::.: .:::::::: .::	ACGGGAUUAGACCGGAUGUUG	Cleavage	| Symbols: | Pentatricopeptide repeat (PPR-like) superfamily protein | chr5:16478486-16480584 REVERSE LENGTH=2099	1
phasiR263-9	AT1G53440.1	5	-1	1	21	1676	1696	AAAUCUCCGGUCUGUUUCCGU	:.::::..: ...:::::::	AUGGAAGUACGUUGGAGAUUC	Cleavage	| Symbols: | Leucine-rich repeat transmembrane protein kinase | chr1:19945959-19951562 FORWARD LENGTH=3108	1
phasiR263-9	AT3G27050.1	5	-1	1	21	244	264	AAAUCUCCGGUCUGUUUCCGU	:.::..:. :::: :.:::::	AUGGGGAUUGACCCGGGAUUU	Cleavage	| Symbols: | unknown protein; Has 43 Blast hits to 43 proteins in 17 species: Archae - 0; Bacteria - 0; Metazoa - 0; Fungi - 0; Plants - 40; Viruses - 0; Other Eukaryotes - 3 (source: NCBI BLink). | chr3:9978095-9979699 REVERSE LENGTH=803	1
phasiR263-9	AT1G29570.1	5	-1	1	21	484	504	AAAUCUCCGGUCUGUUUCCGU	:: ::::: .:::::::	CAUGAUACAGAGUGGAGAUUC	Translation	| Symbols: | Zinc finger C-x8-C-x5-C-x3-H type family protein | chr1:10335910-10337854 FORWARD LENGTH=966	2
phasiR263-9	AT2G47580.1	5	-1	1	21	176	196	AAAUCUCCGGUCUGUUUCCGU	:::.:: : ::.:::::: :	UCGGGAAGAUACUGGAGAUAU	Cleavage	| Symbols: U1A | spliceosomal protein U1A | chr2:19517187-19518871 FORWARD LENGTH=980	2
phasiR263-9	AT4G09770.1	5	-1	1	21	798	818	AAAUCUCCGGUCUGUUUCCGU	:.:::.::.::.: :.::: :	AUGGAGACGGAUCAGGGAUAU	Cleavage	| Symbols: | TRAF-like family protein | chr4:6154374-6155905 REVERSE LENGTH=1100	1
phasiR263-9	AT4G09770.2	5	-1	1	21	805	825	AAAUCUCCGGUCUGUUUCCGU	:.:::.::.::.: :.::: :	AUGGAGACGGAUCAGGGAUAU	Cleavage	| Symbols: | TRAF-like family protein | chr4:6154259-6155912 REVERSE LENGTH=1109	1
phasiR263-9	AT5G47370.1	5	-1	1	21	866	886	AAAUCUCCGGUCUGUUUCCGU	::::::. . :::::::: ::	ACGGAAGAGAACCGGAGACUU	Cleavage	| Symbols: HAT2 | Homeobox-leucine zipper protein 4 (HB-4) / HD-ZIP protein | chr5:19216312-19217909 REVERSE LENGTH=1284	1
phasiR263-9	AT1G66460.1	5	-1	1	21	1407	1427	AAAUCUCCGGUCUGUUUCCGU	: :: :::::::::::::	AAGGUAACAGACCGGAGACAU	Cleavage	| Symbols: | Protein kinase superfamily protein | chr1:24789735-24791988 REVERSE LENGTH=1563	1
phasiR263-9	AT2G39710.1	5	-1	1	21	584	604	AAAUCUCCGGUCUGUUUCCGU	:.::.::.. :::::.::: :	AUGGGAAUGAACCGGGGAUCU	Cleavage	| Symbols: | Eukaryotic aspartyl protease family protein | chr2:16561788-16563380 REVERSE LENGTH=1593	1
phasiR263-9	AT1G77740.1	5	-1	1	21	2467	2487	AAAUCUCCGGUCUGUUUCCGU	.::::::. ::.. :.:::::	GCGGAAAUUGAUUUGGGAUUU	Cleavage	| Symbols: PIP5K2 | phosphatidylinositol-4-phosphate 5-kinase 2 | chr1:29220538-29224220 FORWARD LENGTH=2698	1
phasiR263-9	AT2G19260.1	5	-1	1	21	1142	1162	AAAUCUCCGGUCUGUUUCCGU	:.:::.:.:::.: :::.: :	AUGGAGAUAGAUCUGAGGUCU	Cleavage	| Symbols: | RING/FYVE/PHD zinc finger superfamily protein | chr2:8356141-8360169 FORWARD LENGTH=2422	1
phasiR263-9	AT3G42640.1	5	-1	1	21	2457	2477	AAAUCUCCGGUCUGUUUCCGU	:.::..:..:.:.::::.: :	AUGGGGAUGGGCUGGAGGUAU	Cleavage	| Symbols: AHA8, HA8 | H(+)-ATPase 8 | chr3:14724309-14728210 FORWARD LENGTH=2995	1
phasiR263-9	AT4G36080.2	5	-1	1	21	10214	10234	AAAUCUCCGGUCUGUUUCCGU	:: ::::.::... :::.:::	ACAGAAAUAGGUUCGAGGUUU	Cleavage	| Symbols: | phosphotransferases, alcohol group as acceptor;binding;inositol or phosphatidylinositol kinases | chr4:17059826-17078007 REVERSE LENGTH=11964	2
phasiR263-9	AT4G36080.3	5	-1	1	21	10229	10249	AAAUCUCCGGUCUGUUUCCGU	:: ::::.::... :::.:::	ACAGAAAUAGGUUCGAGGUUU	Cleavage	| Symbols: | phosphotransferases, alcohol group as acceptor;binding;inositol or phosphatidylinositol kinases | chr4:17059826-17078007 REVERSE LENGTH=11979	2
phasiR263-9	AT4G36080.1	5	-1	1	21	10279	10299	AAAUCUCCGGUCUGUUUCCGU	:: ::::.::... :::.:::	ACAGAAAUAGGUUCGAGGUUU	Cleavage	| Symbols: | phosphotransferases, alcohol group as acceptor;binding;inositol or phosphatidylinositol kinases | chr4:17059824-17077982 REVERSE LENGTH=12031	2
phasiR263-9	AT5G67640.1	5	-1	1	21	296	316	AAAUCUCCGGUCUGUUUCCGU	::::.::. :..::.::::	UCGGAGACGAAUUGGGGAUUG	Cleavage	| Symbols: | unknown protein; Has 1807 Blast hits to 1807 proteins in 277 species: Archae - 0; Bacteria - 0; Metazoa - 736; Fungi - 347; Plants - 385; Viruses - 0; Other Eukaryotes - 339 (source: NCBI BLink). | chr5:26969546-26970641 REVERSE LENGTH=699	1
phasiR263-9	AT1G63030.2	5	-1	1	21	205	225	AAAUCUCCGGUCUGUUUCCGU	.: ::: ::::.:::::::	GCAGAACCAGAUCGGAGAUGG	Cleavage	| Symbols: ddf2 | Integrase-type DNA-binding superfamily protein | chr1:23367512-23368369 REVERSE LENGTH=858	1
phasiR263-9	AT1G11125.1	5	-1	1	21	331	352	AAAUCUCCGGU-CUGUUUCCGU	:::::: :: :.:::::.:::	CCGGAAAAAGGAUCGGAGGUUU	Translation	| Symbols: | unknown protein; BEST Arabidopsis thaliana protein match is: unknown protein (TAIR:AT1G61170.1). | chr1:3718783-3719711 FORWARD LENGTH=929	1
phasiR263-9	AT4G21350.1	5	-1	1	21	756	776	AAAUCUCCGGUCUGUUUCCGU	:::::::.:...: .::::	UCGGAAACGGGUUGUGGAUUG	Cleavage	| Symbols: B80, PUB8 | plant U-box 8 | chr4:11356143-11357267 REVERSE LENGTH=1125	1
phasiR263-9	AT2G44730.1	5	-1	1	21	463	484	AAAUCUCCGGUCUGUU-UCCGU	:.::: ::.::::: ::::::	AUGGAGAAUAGACCAGAGAUUA	Cleavage	| Symbols: | Alcohol dehydrogenase transcription factor Myb/SANT-like family protein | chr2:18437333-18438565 REVERSE LENGTH=1233	1
phasiR263-1	AT2G47650.1	5	-1	1	21	636	657	AGAA-GAUCGGCAUCACUACGU	:.::::::. ::::::: ::::	AUGUAGUGGAGCCGAUCCUUCU	Cleavage	| Symbols: UXS4 | UDP-xylose synthase 4 | chr2:19538610-19541473 REVERSE LENGTH=1582	1
phasiR263-1	AT2G47650.2	5	-1	1	21	636	657	AGAA-GAUCGGCAUCACUACGU	:.::::::. ::::::: ::::	AUGUAGUGGAGCCGAUCCUUCU	Cleavage	| Symbols: UXS4 | UDP-xylose synthase 4 | chr2:19538610-19541473 REVERSE LENGTH=1600	1
phasiR263-1	AT5G08530.1	5	-1	1	21	479	499	AGAAGAUCGGCAUCACUACGU	::::.:::.:::.:.:.: :	ACGUGGUGGUGCUGGUUUCCC	Cleavage	| Symbols: CI51 | 51 kDa subunit of complex I | chr5:2759317-2761875 REVERSE LENGTH=1923	1
phasiR263-1	AT2G17720.1	5	-1	1	21	269	290	AGAAG-AUCGGCAUCACUACGU	::::::::: :.::: :::::	UCGUAGUGAUUCUGAUUCUUCU	Translation	| Symbols: | 2-oxoglutarate (2OG) and Fe(II)-dependent oxygenase superfamily protein | chr2:7697336-7699568 FORWARD LENGTH=1339	1
phasiR263-1	AT1G49970.1	5	-1	1	21	377	397	AGAAGAUCGGCAUCACUACGU	::: :::::::: :: ::::	ACGGAGUGAUGCAGAACUUCA	Cleavage	| Symbols: CLPR1, NCLPP5, SVR2 | CLP protease proteolytic subunit 1 | chr1:18501570-18504609 REVERSE LENGTH=1677	1
phasiR263-1	AT1G51150.1	5	-1	1	21	170	190	AGAAGAUCGGCAUCACUACGU	::: .:::.:: ::::::::	ACGCGGUGGUGAAGAUCUUCU	Translation	| Symbols: DegP6 | DegP protease 6 | chr1:18948370-18949290 REVERSE LENGTH=660	1
phasiR263-1	AT1G26900.1	5	-1	1	21	1041	1061	AGAAGAUCGGCAUCACUACGU	::::: :: :::.::::: .:	ACGUACUGUUGCUGAUCUAUU	Cleavage	| Symbols: | Pentatricopeptide repeat (PPR) superfamily protein | chr1:9319756-9321474 REVERSE LENGTH=1719	1
phasiR263-1	AT5G47460.1	5	-1	1	21	1589	1609	AGAAGAUCGGCAUCACUACGU	:: ::::::::.::: . :::	ACAUAGUGAUGUCGAAUCUCU	Cleavage	| Symbols: | Pentatricopeptide repeat (PPR) superfamily protein | chr5:19252463-19254193 REVERSE LENGTH=1731	1
phasiR263-1	AT1G33440.1	5	-1	1	21	1435	1455	AGAAGAUCGGCAUCACUACGU	::::: :: : .:::::::.:	ACGUAAUGCUCUCGAUCUUUU	Translation	| Symbols: | Major facilitator superfamily protein | chr1:12127389-12130407 REVERSE LENGTH=2209	1
phasiR263-1	AT5G38690.1	5	-1	1	21	1972	1992	AGAAGAUCGGCAUCACUACGU	:: :::::::: .:::. :::	ACUUAGUGAUGAUGAUUCUCU	Translation	| Symbols: | Zinc-finger domain of monoamine-oxidase A repressor R1 protein | chr5:15479177-15483250 REVERSE LENGTH=2224	1
phasiR263-1	AT4G37090.2	5	-1	1	21	7	27	AGAAGAUCGGCAUCACUACGU	:::.:::.:: .:::.::.	UCGUGGUGGUGGUGAUUUUUG	Translation	| Symbols: | unknown protein; FUNCTIONS IN: molecular_function unknown; INVOLVED IN: biological_process unknown; LOCATED IN: cellular_component unknown; EXPRESSED IN: 23 plant structures; EXPRESSED DURING: 13 growth stages; Has 35333 Blast hits to 34131 proteins in 2444 species: Archae - 798; Bacteria - 22429; Metazoa - 974; Fungi - 991; Plants - 531; Viruses - 0; Other Eukaryotes - 9610 (source:…	1
phasiR263-1	AT4G37090.1	5	-1	1	21	7	27	AGAAGAUCGGCAUCACUACGU	:::.:::.:: .:::.::.	UCGUGGUGGUGGUGAUUUUUG	Translation	| Symbols: | unknown protein; FUNCTIONS IN: molecular_function unknown; INVOLVED IN: biological_process unknown; LOCATED IN: cellular_component unknown; EXPRESSED IN: 23 plant structures; EXPRESSED DURING: 13 growth stages; Has 30201 Blast hits to 17322 proteins in 780 species: Archae - 12; Bacteria - 1396; Metazoa - 17338; Fungi - 3422; Plants - 5037; Viruses - 0; Other Eukaryotes - 2996 (source…	1
phasiR263-1	AT5G23590.2	5	-1	1	21	1036	1057	AGAAGAUCGGCAUC-ACUACGU	:: :::: :.:::::.:::::	ACAUAGUAGGUGCCGGUCUUCA	Cleavage	| Symbols: | DNAJ heat shock N-terminal domain-containing protein | chr5:7953529-7955622 REVERSE LENGTH=1468	1
phasiR263-1	AT5G23590.1	5	-1	1	21	1057	1078	AGAAGAUCGGCAUC-ACUACGU	:: :::: :.:::::.:::::	ACAUAGUAGGUGCCGGUCUUCA	Cleavage	| Symbols: | DNAJ heat shock N-terminal domain-containing protein | chr5:7953529-7955640 REVERSE LENGTH=1489	1
phasiR263-1	AT5G63290.1	5	-1	1	21	1146	1166	AGAAGAUCGGCAUCACUACGU	:.::::::..::::::	AAAUGGUGAUGUUGAUCUUAA	Cleavage	| Symbols: | Radical SAM superfamily protein | chr5:25369245-25370921 REVERSE LENGTH=1586	1
phasiR263-1	AT5G63085.1	5	-1	1	21	65	85	AGAAGAUCGGCAUCACUACGU	..::.:::::: .::: :::	GUGUGGUGAUGAUGAUGUUCG	Translation	| Symbols: | Plant thionin family protein | chr5:25302814-25303315 FORWARD LENGTH=379	1
phasiR263-1	AT1G51270.4	5	-1	1	21	885	905	AGAAGAUCGGCAUCACUACGU	:::.:::.: :: .:.::::	UCGUGGUGGUUCCCGUUUUCU	Translation	| Symbols: | structural molecules;transmembrane receptors;structural molecules | chr1:19007510-19011272 FORWARD LENGTH=1518	1
phasiR263-1	AT1G51270.1	5	-1	1	21	1395	1415	AGAAGAUCGGCAUCACUACGU	:::.:::.: :: .:.::::	UCGUGGUGGUUCCCGUUUUCU	Translation	| Symbols: | structural molecules;transmembrane receptors;structural molecules | chr1:19007510-19010411 FORWARD LENGTH=1783	1
phasiR263-1	AT1G51270.2	5	-1	1	21	1395	1415	AGAAGAUCGGCAUCACUACGU	:::.:::.: :: .:.::::	UCGUGGUGGUUCCCGUUUUCU	Translation	| Symbols: | structural molecules;transmembrane receptors;structural molecules | chr1:19007510-19010711 FORWARD LENGTH=1878	1
phasiR263-1	AT1G51270.3	5	-1	1	21	1395	1415	AGAAGAUCGGCAUCACUACGU	:::.:::.: :: .:.::::	UCGUGGUGGUUCCCGUUUUCU	Translation	| Symbols: | structural molecules;transmembrane receptors;structural molecules | chr1:19007510-19011272 FORWARD LENGTH=2028	1
phasiR263-1	AT1G24340.1	5	-1	1	21	2085	2105	AGAAGAUCGGCAUCACUACGU	::::::::: .:.::::	UAGUAGUGAUGAUGGUCUUGA	Translation	| Symbols: EMB260, EMB2421 | FAD/NAD(P)-binding oxidoreductase family protein | chr1:8635209-8638986 FORWARD LENGTH=2457	1
phasiR263-1	AT4G12780.2	5	-1	1	21	336	356	AGAAGAUCGGCAUCACUACGU	:: . ::.:: .::::::::	UCGAGAUGGUGAUGAUCUUCU	Translation	| Symbols: | Chaperone DnaJ-domain superfamily protein | chr4:7512047-7517005 FORWARD LENGTH=3188	1
phasiR263-1	AT4G12780.1	5	-1	1	21	336	356	AGAAGAUCGGCAUCACUACGU	:: . ::.:: .::::::::	UCGAGAUGGUGAUGAUCUUCU	Translation	| Symbols: | Chaperone DnaJ-domain superfamily protein | chr4:7512047-7517005 FORWARD LENGTH=3218	1
phasiR263-1	AT1G40125.1	5	-1	1	21	985	1005	AGAAGAUCGGCAUCACUACGU	:.::::: ::::: .:.:: :	AUGUAGUAAUGCCUGUUUUAU	Cleavage	| Symbols: | transposable element gene | chr1:15214280-15215365 FORWARD LENGTH=1086	1
phasiR263-1	AT1G57610.3	5	-1	1	21	1111	1131	AGAAGAUCGGCAUCACUACGU	::::: ::: .:::.::.	GAGUAGUCAUGGUGAUUUUUA	Translation	| Symbols: | Protein of unknown function (DUF607) | chr1:21337209-21338756 REVERSE LENGTH=1243	1
phasiR263-1	AT1G57610.2	5	-1	1	21	1188	1208	AGAAGAUCGGCAUCACUACGU	::::: ::: .:::.::.	GAGUAGUCAUGGUGAUUUUUA	Translation	| Symbols: | Protein of unknown function (DUF607) | chr1:21337265-21338756 REVERSE LENGTH=1264	1
phasiR263-1	AT1G05240.1	5	-1	1	21	281	301	AGAAGAUCGGCAUCACUACGU	:.::. ::.: ::: ::::::	AUGUGAUGGUUCCGUUCUUCU	Translation	| Symbols: | Peroxidase superfamily protein | chr1:1521137-1522681 FORWARD LENGTH=1277	1
phasiR263-1	AT1G57610.1	5	-1	1	21	1234	1254	AGAAGAUCGGCAUCACUACGU	::::: ::: .:::.::.	GAGUAGUCAUGGUGAUUUUUA	Translation	| Symbols: | Protein of unknown function (DUF607) | chr1:21337235-21338656 REVERSE LENGTH=1340	1
phasiR263-1	AT1G05250.1	5	-1	1	21	281	301	AGAAGAUCGGCAUCACUACGU	:.::. ::.: ::: ::::::	AUGUGAUGGUUCCGUUCUUCU	Translation	| Symbols: | Peroxidase superfamily protein | chr1:1525601-1527234 REVERSE LENGTH=1366	1
phasiR263-1	AT1G53180.1	5	-1	1	21	1328	1348	AGAAGAUCGGCAUCACUACGU	:.::. ::::: .: ::::::	AUGUGAUGAUGAUGUUCUUCU	Translation	| Symbols: | unknown protein; FUNCTIONS IN: molecular_function unknown; INVOLVED IN: biological_process unknown; LOCATED IN: cellular_component unknown; EXPRESSED IN: 13 plant structures; EXPRESSED DURING: 6 growth stages; BEST Arabidopsis thaliana protein match is: unknown protein (TAIR:AT3G15115.1); Has 58 Blast hits to 56 proteins in 22 species: Archae - 0; Bacteria - 0; Metazoa - 6; Fungi - 4…	1
phasiR263-1	AT2G16980.2	5	-1	1	21	59	79	AGAAGAUCGGCAUCACUACGU	:: :: ::.:: ::.:.::::	ACCUACUGGUGACGGUUUUCU	Translation	| Symbols: | Major facilitator superfamily protein | chr2:7376349-7381097 FORWARD LENGTH=1566	1
phasiR263-1	AT2G16980.1	5	-1	1	21	59	79	AGAAGAUCGGCAUCACUACGU	:: :: ::.:: ::.:.::::	ACCUACUGGUGACGGUUUUCU	Translation	| Symbols: | Major facilitator superfamily protein | chr2:7376349-7381103 FORWARD LENGTH=1737	1
phasiR263-1	AT5G61060.2	5	-1	1	21	848	868	AGAAGAUCGGCAUCACUACGU	:.::.: ::::: :::. :::	AUGUGGAGAUGCAGAUUAUCU	Cleavage	| Symbols: HDA05 | histone deacetylase 5 | chr5:24566783-24570991 REVERSE LENGTH=2423	1
phasiR263-1	AT5G61060.1	5	-1	1	21	923	943	AGAAGAUCGGCAUCACUACGU	:.::.: ::::: :::. :::	AUGUGGAGAUGCAGAUUAUCU	Cleavage	| Symbols: HDA05, HDA5, ATHDA5 | histone deacetylase 5 | chr5:24566791-24571066 REVERSE LENGTH=2478	1
phasiR263-1	AT5G45082.1	5	-1	1	21	673	693	AGAAGAUCGGCAUCACUACGU	:.::::: ::::: .:.:: :	AUGUAGUAAUGCCUGUUUUAU	Cleavage	| Symbols: | transposable element gene | chr5:18194299-18196851 REVERSE LENGTH=2553	2
phasiR263-1	AT5G45082.1	5	-1	1	21	1089	1109	AGAAGAUCGGCAUCACUACGU	:.::::: ::::: .:.:: :	AUGUAGUAAUGCCUGUUUUAU	Cleavage	| Symbols: | transposable element gene | chr5:18194299-18196851 REVERSE LENGTH=2553	2
phasiR263-1	AT3G14350.3	5	-1	1	21	1904	1925	AGAAGAUCG-GCAUCACUACGU	:::::::::: ::: :::.:	GAGUAGUGAUGCUCGAGCUUUU	Cleavage	| Symbols: SRF7 | STRUBBELIG-receptor family 7 | chr3:4782757-4787167 REVERSE LENGTH=2596	1
phasiR263-1	AT4G03910.1	5	-1	1	21	673	693	AGAAGAUCGGCAUCACUACGU	:.::::: ::::: .:.:: :	AUGUAGUAAUGCCUGUUUUAU	Cleavage	| Symbols: | transposable element gene | chr4:1843451-1845822 FORWARD LENGTH=2372	2
phasiR263-1	AT4G03910.1	5	-1	1	21	1089	1109	AGAAGAUCGGCAUCACUACGU	:.::::: ::::: .:.:: :	AUGUAGUAAUGCCUGUUUUAU	Cleavage	| Symbols: | transposable element gene | chr4:1843451-1845822 FORWARD LENGTH=2372	2
phasiR263-1	AT1G35600.1	5	-1	1	21	673	693	AGAAGAUCGGCAUCACUACGU	:.::::: ::::: .:.:: :	AUGUAGUAAUGCCUGUUUUAU	Cleavage	| Symbols: | transposable element gene | chr1:13136559-13139252 FORWARD LENGTH=2694	2
phasiR263-1	AT1G35600.1	5	-1	1	21	1089	1109	AGAAGAUCGGCAUCACUACGU	:.::::: ::::: .:.:: :	AUGUAGUAAUGCCUGUUUUAU	Cleavage	| Symbols: | transposable element gene | chr1:13136559-13139252 FORWARD LENGTH=2694	2
phasiR263-1	AT3G14350.1	5	-1	1	21	2057	2078	AGAAGAUCG-GCAUCACUACGU	:::::::::: ::: :::.:	GAGUAGUGAUGCUCGAGCUUUU	Cleavage	| Symbols: SRF7 | STRUBBELIG-receptor family 7 | chr3:4782757-4787236 REVERSE LENGTH=2749	1
phasiR263-1	AT3G14350.2	5	-1	1	21	2120	2141	AGAAGAUCG-GCAUCACUACGU	:::::::::: ::: :::.:	GAGUAGUGAUGCUCGAGCUUUU	Cleavage	| Symbols: SRF7 | STRUBBELIG-receptor family 7 | chr3:4782757-4786808 REVERSE LENGTH=2812	1
phasiR263-1	AT4G14510.1	5	-1	1	21	1284	1304	AGAAGAUCGGCAUCACUACGU	:: :. ::::::.:::.: ::	ACCUGUUGAUGCUGAUUUGCU	Cleavage	| Symbols: ATCFM3B, CFM3B | CRM family member 3B | chr4:8337276-8341159 REVERSE LENGTH=2940	1
phasiR263-1	AT2G09910.1	5	-1	1	21	2301	2320	AGAAGAUCGGCAUCACUACGU	::::.: ::::::: :::::	ACGUGG-GAUGCCGUUCUUCA	Cleavage	| Symbols: | transposable element gene | chr2:3753396-3757208 FORWARD LENGTH=2958	2
phasiR263-1	AT2G09910.1	5	-1	1	21	1809	1829	AGAAGAUCGGCAUCACUACGU	:: : :: ::.:::::::	UGGUCGAGAAGCUGAUCUUCA	Cleavage	| Symbols: | transposable element gene | chr2:3753396-3757208 FORWARD LENGTH=2958	2
phasiR263-1	AT3G10100.1	5	-1	1	21	2475	2494	AGAAGAUCGGCAUCACUACGU	::::.: ::::::: :::::	ACGUGG-GAUGCCGUUCUUCA	Cleavage	| Symbols: | transposable element gene | chr3:3111778-3115437 FORWARD LENGTH=3015	1
